# Supplementary material for: Escherichia coli adaptation under prolonged resource exhaustion is characterized by extreme parallelism and frequent historical contingency
Source: PLoS Genet. 2024 Jun 17;20(6):e1011333. doi: 10.1371/journal.pgen.1011333 (PMC11213340; doi:10.1371/journal.pgen.1011333)
Supplement: S2 Table — (XLSX) [file pgen.1011333.s002.xlsx]

## Sheet: Sheet1
day	pop	clone	id	position	mutation	annotation	gene	description
11	1	1	11_1_TAAGGCGA-TAGATCGC_L008_R1_001	2953839	G→C	A722G (GCC→GGC)	recB ←	exodeoxyribonuclease V subunit RecB
11	1	1	11_1_TAAGGCGA-TAGATCGC_L008_R1_001	4186349	A→C	K334Q (AAA→CAA)	rpoC →	RNA polymerase subunit beta'
11	1	10	11_10_CGTACTAG-CTCTCTAT_L008_R1_001	4186349	A→C	K334Q (AAA→CAA)	rpoC →	RNA polymerase subunit beta'
11	1	2	11_2_TAAGGCGA-CTCTCTAT_L008_R1_001	4186349	A→C	K334Q (AAA→CAA)	rpoC →	RNA polymerase subunit beta'
11	1	3	11_3_TAAGGCGA-TATCCTCT_L008_R1_001	4186349	A→C	K334Q (AAA→CAA)	rpoC →	RNA polymerase subunit beta'
11	1	4	11_4_TAAGGCGA-AGAGTAGA_L008_R1_001	1078219	T→G	T222P (ACC→CCC)	putA ←	fused DNA-binding transcriptional repressor/proline dehydrogenase/1-pyrroline-5-carboxylate dehydrogenase PutA
11	1	4	11_4_TAAGGCGA-AGAGTAGA_L008_R1_001	4185059	A→T	E1272V (GAG→GTG)	rpoB →	RNA polymerase subunit beta
11	1	5	11_5_TAAGGCGA-GTAAGGAG_L008_R1_001	4186350	A→C	K334T (AAA→ACA)	rpoC →	RNA polymerase subunit beta'
11	1	5	11_5_TAAGGCGA-GTAAGGAG_L008_R1_001	1596194	IS2 (+) +5 bp	pseudogene (1889-1893/5422 nt)	yneO ←	AIDA-I family autotransporter YneO
11	1	6	11_6_TAAGGCGA-ACTGCATA_L008_R1_001	4184955	C→G	H1237Q (CAC→CAG)	rpoB →	RNA polymerase subunit beta
11	1	7	11_7_TAAGGCGA-AAGGAGTA_L008_R1_001	4186349	A→C	K334Q (AAA→CAA)	rpoC →	RNA polymerase subunit beta'
11	1	8	11_8_TAAGGCGA-CTAAGCCT_L008_R1_001	4124386	G→T	A24E (GCG→GAG)	cytR ←	DNA-binding transcriptional repressor CytR
11	1	8	11_8_TAAGGCGA-CTAAGCCT_L008_R1_001	882452	T→G	T95P (ACC→CCC)	deoR ←	DNA-binding transcriptional repressor DeoR
11	1	9	11_9_CGTACTAG-TAGATCGC_L008_R1_001	4185059	A→T	E1272V (GAG→GTG)	rpoB →	RNA polymerase subunit beta
11	2	10	42644	4186349	A→C	K334Q (AAA→CAA)	rpoC →	RNA polymerase subunit beta'
11	2	2	42401	4123499	IS1 (+) +9 bp	coding (950-958/1026 nt)	cytR ←	DNA-binding transcriptional repressor CytR
11	2	2	42401	882612	A→T	D41E (GAT→GAA)	deoR ←	DNA-binding transcriptional repressor DeoR
11	2	3	42430	3377994	T→A	I72F (ATC→TTC)	rpsI ←	30S ribosomal subunit protein S9
11	2	3	42430	2233145	G→A	D90N (GAT→AAT)	sanA →	DUF218 domain-containing protein SanA
11	2	4	42461	4186349	A→C	K334Q (AAA→CAA)	rpoC →	RNA polymerase subunit beta'
11	2	5	42491	1225761	C→T	R107H (CGT→CAT)	minC ←	Z-ring positioning protein MinC
11	2	5	42491	1992432	A→T	V129E (GTG→GAG)	pgsA ←	phosphatidylglycerophosphate synthase
11	2	5	42491	4100308	C→A	R73L (CGA→CTA)	rhaT ←	rhamnose/lyxose:H(+) symporter
11	2	6	42522	4186349	A→C	K334Q (AAA→CAA)	rpoC →	RNA polymerase subunit beta'
11	2	7	42552	4124170	Δ64 bp	coding (224-287/1026 nt)	cytR ←	DNA-binding transcriptional repressor CytR
11	2	7	42552	882311	C→A	G142C (GGT→TGT)	deoR ←	DNA-binding transcriptional repressor DeoR
11	2	8	42583	4186631	A→T	T428S (ACT→TCT)	rpoC →	RNA polymerase subunit beta'
11	2	9	42614	2259422	A→C	intergenic (-126/+297)	psuK ← / ← fruA	putative pseudouridine kinase/fructose-specific PTS multiphosphoryl transfer protein FruA
11	2	9	42614	4100308	C→A	R73L (CGA→CTA)	rhaT ←	rhamnose/lyxose:H(+) symporter
11	2	9	42614	1142945	G→A	P475S (CCA→TCA)	rne ←	ribonuclease E
11	3	1	42371	4186632	C→G	T428S (ACT→AGT)	rpoC →	RNA polymerase subunit beta'
11	3	10	42645	4186349	A→C	K334Q (AAA→CAA)	rpoC →	RNA polymerase subunit beta'
11	3	2	42402	4123908	IS1 (+) +9 bp	coding (541-549/1026 nt)	cytR ←	DNA-binding transcriptional repressor CytR
11	3	2	42402	882240	Δ1 bp	coding (495/759 nt)	deoR ←	DNA-binding transcriptional repressor DeoR
11	3	3	42431	4186349	A→C	K334Q (AAA→CAA)	rpoC →	RNA polymerase subunit beta'
11	3	4	42462	4123908	IS1 (+) +9 bp	coding (541-549/1026 nt)	cytR ←	DNA-binding transcriptional repressor CytR
11	3	4	42462	882240	Δ1 bp	coding (495/759 nt)	deoR ←	DNA-binding transcriptional repressor DeoR
11	3	5	42492	4185059	A→C	E1272A (GAG→GCG)	rpoB →	RNA polymerase subunit beta
11	3	6	42523	4186349	A→C	K334Q (AAA→CAA)	rpoC →	RNA polymerase subunit beta'
11	3	7	42553	4123908	IS1 (+) +9 bp	coding (541-549/1026 nt)	cytR ←	DNA-binding transcriptional repressor CytR
11	3	7	42553	882240	Δ1 bp	coding (495/759 nt)	deoR ←	DNA-binding transcriptional repressor DeoR
11	3	8	42584	4186632	C→G	T428S (ACT→AGT)	rpoC →	RNA polymerase subunit beta'
11	3	9	42615	4186632	C→G	T428S (ACT→AGT)	rpoC →	RNA polymerase subunit beta'
11	4	1	42372	4184955	C→A	H1237Q (CAC→CAA)	rpoB →	RNA polymerase subunit beta
11	4	10	42646	4184955	C→G	H1237Q (CAC→CAG)	rpoB →	RNA polymerase subunit beta
11	4	2	42403	3400207	G→T	T294N (ACC→AAC)	mreB ←	dynamic cytoskeletal protein MreB
11	4	2	42403	4100308	C→A	R73L (CGA→CTA)	rhaT ←	rhamnose/lyxose:H(+) symporter
11	4	3	42432	4186349	A→C	K334Q (AAA→CAA)	rpoC →	RNA polymerase subunit beta'
11	4	4	42463	4186349	A→C	K334Q (AAA→CAA)	rpoC →	RNA polymerase subunit beta'
11	4	6	42524	4186349	A→C	K334Q (AAA→CAA)	rpoC →	RNA polymerase subunit beta'
11	4	7	42554	4100308	C→T	R73Q (CGA→CAA)	rhaT ←	rhamnose/lyxose:H(+) symporter
11	4	9	42616	4186350	A→C	K334T (AAA→ACA)	rpoC →	RNA polymerase subunit beta'
11	5	10	42647	4186632	C→G	T428S (ACT→AGT)	rpoC →	RNA polymerase subunit beta'
11	5	3	42433	4186349	A→C	K334Q (AAA→CAA)	rpoC →	RNA polymerase subunit beta'
11	5	4	42464	4186349	A→C	K334Q (AAA→CAA)	rpoC →	RNA polymerase subunit beta'
11	5	5	42494	4186632	C→G	T428S (ACT→AGT)	rpoC →	RNA polymerase subunit beta'
11	5	7	42555	4186632	C→G	T428S (ACT→AGT)	rpoC →	RNA polymerase subunit beta'
11	5	8	42586	4186632	C→G	T428S (ACT→AGT)	rpoC →	RNA polymerase subunit beta'
11	5	9	42617	4186349	A→C	K334Q (AAA→CAA)	rpoC →	RNA polymerase subunit beta'
22	1	1	22_1_CGTACTAG-TATCCTCT_L008_R1_001	882731	C→A	E2* (GAA→TAA)	deoR ←	DNA-binding transcriptional repressor DeoR
22	1	1	22_1_CGTACTAG-TATCCTCT_L008_R1_001	4537654	IS150 (-) +3 bp	intergenic (-60/+3)	nanS ← / ← nanM	N-acetyl-9-O-acetylneuraminate esterase/N-acetylneuraminate mutarotase
22	1	1	22_1_CGTACTAG-TATCCTCT_L008_R1_001	1464244	(T)5→4	coding (706/951 nt)	paaX →	DNA-binding transcriptional repressor PaaX
22	1	10	22_10_AGGCAGAA-AGAGTAGA_L008_R1_001	2320782	G→A	S247N (AGT→AAT)	atoS →	sensory histidine kinase AtoS
22	1	10	22_10_AGGCAGAA-AGAGTAGA_L008_R1_001	1235062	G→A	G42D (GGC→GAC)	fadR →	DNA-binding transcriptional dual regulator FadR
22	1	10	22_10_AGGCAGAA-AGAGTAGA_L008_R1_001	4186632	C→G	T428S (ACT→AGT)	rpoC →	RNA polymerase subunit beta'
22	1	11	22_11_AGGCAGAA-GTAAGGAG_L008_R1_001	2320782	G→A	S247N (AGT→AAT)	atoS →	sensory histidine kinase AtoS
22	1	11	22_11_AGGCAGAA-GTAAGGAG_L008_R1_001	1235062	G→A	G42D (GGC→GAC)	fadR →	DNA-binding transcriptional dual regulator FadR
22	1	11	22_11_AGGCAGAA-GTAAGGAG_L008_R1_001	4186632	C→G	T428S (ACT→AGT)	rpoC →	RNA polymerase subunit beta'
22	1	2	22_2_CGTACTAG-AGAGTAGA_L008_R1_001	3050808	C→A	intergenic (-141/-150)	gcvT ← / → yqfI	aminomethyltransferase/protein YqfI
22	1	2	22_2_CGTACTAG-AGAGTAGA_L008_R1_001	4186632	C→G	T428S (ACT→AGT)	rpoC →	RNA polymerase subunit beta'
22	1	3	22_3_CGTACTAG-GTAAGGAG_L008_R1_001	2320782	G→A	S247N (AGT→AAT)	atoS →	sensory histidine kinase AtoS
22	1	3	22_3_CGTACTAG-GTAAGGAG_L008_R1_001	1235062	G→A	G42D (GGC→GAC)	fadR →	DNA-binding transcriptional dual regulator FadR
22	1	3	22_3_CGTACTAG-GTAAGGAG_L008_R1_001	4186632	C→G	T428S (ACT→AGT)	rpoC →	RNA polymerase subunit beta'
22	1	4	22_4_CGTACTAG-ACTGCATA_L008_R1_001	2320782	G→A	S247N (AGT→AAT)	atoS →	sensory histidine kinase AtoS
22	1	4	22_4_CGTACTAG-ACTGCATA_L008_R1_001	1235062	G→A	G42D (GGC→GAC)	fadR →	DNA-binding transcriptional dual regulator FadR
22	1	4	22_4_CGTACTAG-ACTGCATA_L008_R1_001	4186632	C→G	T428S (ACT→AGT)	rpoC →	RNA polymerase subunit beta'
22	1	5	22_5_CGTACTAG-AAGGAGTA_L008_R1_001	2320782	G→A	S247N (AGT→AAT)	atoS →	sensory histidine kinase AtoS
22	1	5	22_5_CGTACTAG-AAGGAGTA_L008_R1_001	1235062	G→A	G42D (GGC→GAC)	fadR →	DNA-binding transcriptional dual regulator FadR
22	1	5	22_5_CGTACTAG-AAGGAGTA_L008_R1_001	4186632	C→G	T428S (ACT→AGT)	rpoC →	RNA polymerase subunit beta'
22	1	6	22_6_CGTACTAG-CTAAGCCT_L008_R1_001	2320782	G→A	S247N (AGT→AAT)	atoS →	sensory histidine kinase AtoS
22	1	6	22_6_CGTACTAG-CTAAGCCT_L008_R1_001	1235062	G→A	G42D (GGC→GAC)	fadR →	DNA-binding transcriptional dual regulator FadR
22	1	6	22_6_CGTACTAG-CTAAGCCT_L008_R1_001	3967186	A→G	K257R (AAG→AGG)	rho →	transcription termination factor Rho
22	1	6	22_6_CGTACTAG-CTAAGCCT_L008_R1_001	4186632	C→G	T428S (ACT→AGT)	rpoC →	RNA polymerase subunit beta'
22	1	7	22_7_AGGCAGAA-TAGATCGC_L008_R1_001	315253	C→T	intergenic (+9/-38)	eaeH → / → insE-1	putative porin domain-containing protein EaeH/IS3 element protein InsE
22	1	7	22_7_AGGCAGAA-TAGATCGC_L008_R1_001	3050808	C→A	intergenic (-141/-150)	gcvT ← / → yqfI	aminomethyltransferase/protein YqfI
22	1	7	22_7_AGGCAGAA-TAGATCGC_L008_R1_001	4186632	C→G	T428S (ACT→AGT)	rpoC →	RNA polymerase subunit beta'
22	1	8	22_8_AGGCAGAA-CTCTCTAT_L008_R1_001	2320782	G→A	S247N (AGT→AAT)	atoS →	sensory histidine kinase AtoS
22	1	8	22_8_AGGCAGAA-CTCTCTAT_L008_R1_001	1235062	G→A	G42D (GGC→GAC)	fadR →	DNA-binding transcriptional dual regulator FadR
22	1	8	22_8_AGGCAGAA-CTCTCTAT_L008_R1_001	4186632	C→G	T428S (ACT→AGT)	rpoC →	RNA polymerase subunit beta'
22	1	9	22_9_AGGCAGAA-TATCCTCT_L008_R1_001	2320782	G→A	S247N (AGT→AAT)	atoS →	sensory histidine kinase AtoS
22	1	9	22_9_AGGCAGAA-TATCCTCT_L008_R1_001	1235062	G→A	G42D (GGC→GAC)	fadR →	DNA-binding transcriptional dual regulator FadR
22	1	9	22_9_AGGCAGAA-TATCCTCT_L008_R1_001	4186632	C→G	T428S (ACT→AGT)	rpoC →	RNA polymerase subunit beta'
22	2	1	42370	2320713	G→A	G224D (GGC→GAC)	atoS →	sensory histidine kinase AtoS
22	2	1	42370	4348949	C→A	intergenic (-205/+366)	dcuB ← / ← dcuR	anaerobic C4-dicarboxylate transporter DcuB/DNA-binding transcriptional activator DcuR
22	2	1	42370	1235514	T→C	Y193H (TAC→CAC)	fadR →	DNA-binding transcriptional dual regulator FadR
22	2	1	42370	4118419	T→C	intergenic (-329/-96)	glpF ← / → zapB	glycerol facilitator/cell division factor ZapB
22	2	1	42370	2857991	C→A	T300K (ACG→AAG)	mutS →	DNA mismatch repair protein MutS
22	2	1	42370	2869508	T→C	R4R (AGA→AGG)	pcm ←	L-isoaspartate protein carboxylmethyltransferase type II
22	2	1	42370	2627992	G→A	A316V (GCA→GTA)	pdeF ←	cyclic di-GMP phosphodiesterase PdeF
22	2	1	42370	4316525	C→T	A232T (GCC→ACC)	phnM ←	RPnTP hydrolase
22	2	1	42370	4389707	C→T	T218T (ACG→ACA)	psd ←	phosphatidylserine decarboxylase proenzyme
22	2	1	42370	1738094	(A)7→8	coding (251/1026 nt)	purR →	DNA-binding transcriptional repressor PurR
22	2	1	42370	4185059	A→G	E1272G (GAG→GGG)	rpoB →	RNA polymerase subunit beta
22	2	1	42370	1849895	G→A	A353A (GCG→GCA)	sppA →	protease IV, a signal peptide peptidase
22	2	1	42370	385131	(T)7→8	intergenic (-515/-101)	yaiS ← / → tauA	putative deacetylase YaiS/taurine ABC transporter periplasmic binding protein
22	2	1	42370	820285	G→A	K134K (AAG→AAA)	ybhL →	Bax1-I family protein YbhL
22	2	1	42370	4002910	A→G	F95S (TTT→TCT)	yigG ←	inner membrane protein
22	2	1	42370	1941847	A→G	V246A (GTT→GCT)	znuA ←	Zn(2(+)) ABC transporter periplasmic binding protein
22	2	10	42644	2320713	G→A	G224D (GGC→GAC)	atoS →	sensory histidine kinase AtoS
22	2	10	42644	4348949	C→A	intergenic (-205/+366)	dcuB ← / ← dcuR	anaerobic C4-dicarboxylate transporter DcuB/DNA-binding transcriptional activator DcuR
22	2	10	42644	1235514	T→C	Y193H (TAC→CAC)	fadR →	DNA-binding transcriptional dual regulator FadR
22	2	10	42644	2351273	T→A	I368F (ATC→TTC)	glpT ←	sn-glycerol 3-phosphate:phosphate antiporter
22	2	10	42644	2857991	C→A	T300K (ACG→AAG)	mutS →	DNA mismatch repair protein MutS
22	2	10	42644	4389707	C→T	T218T (ACG→ACA)	psd ←	phosphatidylserine decarboxylase proenzyme
22	2	10	42644	1738094	(A)7→8	coding (251/1026 nt)	purR →	DNA-binding transcriptional repressor PurR
22	2	10	42644	4185059	A→G	E1272G (GAG→GGG)	rpoB →	RNA polymerase subunit beta
22	2	10	42644	4002910	A→G	F95S (TTT→TCT)	yigG ←	inner membrane protein
22	2	2	42401	2320713	G→A	G224D (GGC→GAC)	atoS →	sensory histidine kinase AtoS
22	2	2	42401	4348949	C→A	intergenic (-205/+366)	dcuB ← / ← dcuR	anaerobic C4-dicarboxylate transporter DcuB/DNA-binding transcriptional activator DcuR
22	2	2	42401	1235514	T→C	Y193H (TAC→CAC)	fadR →	DNA-binding transcriptional dual regulator FadR
22	2	2	42401	2857991	C→A	T300K (ACG→AAG)	mutS →	DNA mismatch repair protein MutS
22	2	2	42401	4389707	C→T	T218T (ACG→ACA)	psd ←	phosphatidylserine decarboxylase proenzyme
22	2	2	42401	1738094	(A)7→8	coding (251/1026 nt)	purR →	DNA-binding transcriptional repressor PurR
22	2	2	42401	4185059	A→G	E1272G (GAG→GGG)	rpoB →	RNA polymerase subunit beta
22	2	2	42401	4002910	A→G	F95S (TTT→TCT)	yigG ←	inner membrane protein
22	2	3	42430	2320713	G→A	G224D (GGC→GAC)	atoS →	sensory histidine kinase AtoS
22	2	3	42430	4348949	C→A	intergenic (-205/+366)	dcuB ← / ← dcuR	anaerobic C4-dicarboxylate transporter DcuB/DNA-binding transcriptional activator DcuR
22	2	3	42430	1235514	T→C	Y193H (TAC→CAC)	fadR →	DNA-binding transcriptional dual regulator FadR
22	2	3	42430	2857991	C→A	T300K (ACG→AAG)	mutS →	DNA mismatch repair protein MutS
22	2	3	42430	4389707	C→T	T218T (ACG→ACA)	psd ←	phosphatidylserine decarboxylase proenzyme
22	2	3	42430	1738094	(A)7→8	coding (251/1026 nt)	purR →	DNA-binding transcriptional repressor PurR
22	2	3	42430	4185059	A→G	E1272G (GAG→GGG)	rpoB →	RNA polymerase subunit beta
22	2	3	42430	2648854	G→A	A1145V (GCG→GTG)	yfhM ←	alpha2-macroglobulin
22	2	3	42430	4002910	A→G	F95S (TTT→TCT)	yigG ←	inner membrane protein
22	2	3	42430	4609336	(C)7→8	intergenic (+13/-78)	yjjG → / → prfC	pyrimidine nucleotidase/peptide chain release factor RF3
22	2	4	42461	2320713	G→A	G224D (GGC→GAC)	atoS →	sensory histidine kinase AtoS
22	2	4	42461	4348949	C→A	intergenic (-205/+366)	dcuB ← / ← dcuR	anaerobic C4-dicarboxylate transporter DcuB/DNA-binding transcriptional activator DcuR
22	2	4	42461	2857991	C→A	T300K (ACG→AAG)	mutS →	DNA mismatch repair protein MutS
22	2	4	42461	4389707	C→T	T218T (ACG→ACA)	psd ←	phosphatidylserine decarboxylase proenzyme
22	2	4	42461	1738094	(A)7→8	coding (251/1026 nt)	purR →	DNA-binding transcriptional repressor PurR
22	2	4	42461	4185059	A→G	E1272G (GAG→GGG)	rpoB →	RNA polymerase subunit beta
22	2	4	42461	3080556	C→T	A360A (GCG→GCA)	tktA ←	transketolase 1
22	2	4	42461	4002910	A→G	F95S (TTT→TCT)	yigG ←	inner membrane protein
22	2	5	42491	2320713	G→A	G224D (GGC→GAC)	atoS →	sensory histidine kinase AtoS
22	2	5	42491	4348949	C→A	intergenic (-205/+366)	dcuB ← / ← dcuR	anaerobic C4-dicarboxylate transporter DcuB/DNA-binding transcriptional activator DcuR
22	2	5	42491	1235514	T→C	Y193H (TAC→CAC)	fadR →	DNA-binding transcriptional dual regulator FadR
22	2	5	42491	2857991	C→A	T300K (ACG→AAG)	mutS →	DNA mismatch repair protein MutS
22	2	5	42491	4389707	C→T	T218T (ACG→ACA)	psd ←	phosphatidylserine decarboxylase proenzyme
22	2	5	42491	1738094	(A)7→8	coding (251/1026 nt)	purR →	DNA-binding transcriptional repressor PurR
22	2	5	42491	4185059	A→G	E1272G (GAG→GGG)	rpoB →	RNA polymerase subunit beta
22	2	5	42491	4002910	A→G	F95S (TTT→TCT)	yigG ←	inner membrane protein
22	2	5	42491	1212537	T→C	intergenic (-233/+3)	ymgK ← / ← ymgL	protein YmgK/protein YmgL
22	2	6	42522	2320713	G→A	G224D (GGC→GAC)	atoS →	sensory histidine kinase AtoS
22	2	6	42522	4348949	C→A	intergenic (-205/+366)	dcuB ← / ← dcuR	anaerobic C4-dicarboxylate transporter DcuB/DNA-binding transcriptional activator DcuR
22	2	6	42522	1235514	T→C	Y193H (TAC→CAC)	fadR →	DNA-binding transcriptional dual regulator FadR
22	2	6	42522	4577280	C→T	A227T (GCA→ACA)	mcrC ←	5-methylcytosine-specific restriction enzyme subunit McrC
22	2	6	42522	766748	T→C	R255R (CGT→CGC)	mngA →	2-O-alpha-mannosyl-D-glycerate specific PTS enzyme II
22	2	6	42522	2857991	C→A	T300K (ACG→AAG)	mutS →	DNA mismatch repair protein MutS
22	2	6	42522	4389707	C→T	T218T (ACG→ACA)	psd ←	phosphatidylserine decarboxylase proenzyme
22	2	6	42522	1738094	(A)7→8	coding (251/1026 nt)	purR →	DNA-binding transcriptional repressor PurR
22	2	6	42522	4185059	A→G	E1272G (GAG→GGG)	rpoB →	RNA polymerase subunit beta
22	2	6	42522	4483772	G→A	G22G (GGC→GGT)	valS ←	valine--tRNA ligase
22	2	6	42522	2648854	G→A	A1145V (GCG→GTG)	yfhM ←	alpha2-macroglobulin
22	2	6	42522	4002910	A→G	F95S (TTT→TCT)	yigG ←	inner membrane protein
22	2	7	42552	2320713	G→A	G224D (GGC→GAC)	atoS →	sensory histidine kinase AtoS
22	2	7	42552	4348949	C→A	intergenic (-205/+366)	dcuB ← / ← dcuR	anaerobic C4-dicarboxylate transporter DcuB/DNA-binding transcriptional activator DcuR
22	2	7	42552	1235514	T→C	Y193H (TAC→CAC)	fadR →	DNA-binding transcriptional dual regulator FadR
22	2	7	42552	2003031	A→G	A192A (GCT→GCC)	fliC ←	flagellar filament structural protein
22	2	7	42552	2639602	G→A	A325V (GCC→GTC)	hisS ←	histidine--tRNA ligase
22	2	7	42552	2857991	C→A	T300K (ACG→AAG)	mutS →	DNA mismatch repair protein MutS
22	2	7	42552	4389707	C→T	T218T (ACG→ACA)	psd ←	phosphatidylserine decarboxylase proenzyme
22	2	7	42552	1738094	(A)7→8	coding (251/1026 nt)	purR →	DNA-binding transcriptional repressor PurR
22	2	7	42552	4185059	A→G	E1272G (GAG→GGG)	rpoB →	RNA polymerase subunit beta
22	2	7	42552	1693921	T→C	T115A (ACC→GCC)	uidB ←	glucuronide:H(+) symporter
22	2	7	42552	2648854	G→A	A1145V (GCG→GTG)	yfhM ←	alpha2-macroglobulin
22	2	7	42552	4002910	A→G	F95S (TTT→TCT)	yigG ←	inner membrane protein
22	2	8	42583	3385297	T→C	intergenic (+124/-241)	argR → / → yhcN	DNA-binding transcriptional dual regulator ArgR/DUF1471 domain-containing stress-induced protein YhcN
22	2	8	42583	2320713	G→A	G224D (GGC→GAC)	atoS →	sensory histidine kinase AtoS
22	2	8	42583	3903143	C→T	A187T (GCA→ACA)	bglB ←	6-phospho-beta-glucosidase B
22	2	8	42583	4348949	C→A	intergenic (-205/+366)	dcuB ← / ← dcuR	anaerobic C4-dicarboxylate transporter DcuB/DNA-binding transcriptional activator DcuR
22	2	8	42583	1235514	T→C	Y193H (TAC→CAC)	fadR →	DNA-binding transcriptional dual regulator FadR
22	2	8	42583	2857991	C→A	T300K (ACG→AAG)	mutS →	DNA mismatch repair protein MutS
22	2	8	42583	1278584	C→T	L210L (CTG→TTG)	narK →	nitrate:nitrite antiporter NarK
22	2	8	42583	4389707	C→T	T218T (ACG→ACA)	psd ←	phosphatidylserine decarboxylase proenzyme
22	2	8	42583	1738094	(A)7→8	coding (251/1026 nt)	purR →	DNA-binding transcriptional repressor PurR
22	2	8	42583	4185059	A→G	E1272G (GAG→GGG)	rpoB →	RNA polymerase subunit beta
22	2	8	42583	4162215	G→A	P352P (CCC→CCT)	trmA ←	tRNA m(5)U54 methyltransferase
22	2	8	42583	4002910	A→G	F95S (TTT→TCT)	yigG ←	inner membrane protein
22	2	9	42614	2320713	G→A	G224D (GGC→GAC)	atoS →	sensory histidine kinase AtoS
22	2	9	42614	4348949	C→A	intergenic (-205/+366)	dcuB ← / ← dcuR	anaerobic C4-dicarboxylate transporter DcuB/DNA-binding transcriptional activator DcuR
22	2	9	42614	1235514	T→C	Y193H (TAC→CAC)	fadR →	DNA-binding transcriptional dual regulator FadR
22	2	9	42614	2857991	C→A	T300K (ACG→AAG)	mutS →	DNA mismatch repair protein MutS
22	2	9	42614	4389707	C→T	T218T (ACG→ACA)	psd ←	phosphatidylserine decarboxylase proenzyme
22	2	9	42614	1738094	(A)7→8	coding (251/1026 nt)	purR →	DNA-binding transcriptional repressor PurR
22	2	9	42614	4185059	A→G	E1272G (GAG→GGG)	rpoB →	RNA polymerase subunit beta
22	2	9	42614	3269956	T→C	intergenic (+354/+260)	yhaC → / ← rnpB	uncharacterized protein YhaC/RNase P catalytic RNA component
22	2	9	42614	4002910	A→G	F95S (TTT→TCT)	yigG ←	inner membrane protein
22	3	1	S_MWS2_N701_S501	2320955	C→T	Q305* (CAG→TAG)	atoS →	sensory histidine kinase AtoS
22	3	1	S_MWS2_N701_S501	457565	T→C	I47T (ATC→ACC)	clpX →	ATP-dependent Clp protease ATP-binding subunit ClpX
22	3	1	S_MWS2_N701_S501	1235029	+T	coding (92/720 nt)	fadR →	DNA-binding transcriptional dual regulator FadR
22	3	1	S_MWS2_N701_S501	846219	A→G	V82A (GTG→GCG)	glnQ ←	L-glutamine ABC transporter ATP binding subunit
22	3	1	S_MWS2_N701_S501	4596160	A→G	P57P (CCA→CCG)	lgoD →	L-galactonate oxidoreductase
22	3	1	S_MWS2_N701_S501	2857113	Δ1 bp	coding (21/2562 nt)	mutS →	DNA mismatch repair protein MutS
22	3	1	S_MWS2_N701_S501	4185059	A→G	E1272G (GAG→GGG)	rpoB →	RNA polymerase subunit beta
22	3	1	S_MWS2_N701_S501	4632276	C→T	P515L (CCG→CTG)	slt →	soluble lytic murein transglycosylase
22	3	1	S_MWS2_N701_S501	3102265	G→A	D196D (GAC→GAT)	trmI ←	tRNA m(7)G46 methyltransferase
22	3	1	S_MWS2_N701_S501	2242745	T→C	M75V (ATG→GTG)	yeiB ←	DUF418 domain-containing protein YeiB
22	3	1	S_MWS2_N701_S501	2488050	T→C	E373E (GAA→GAG)	yfdE ←	acetyl-CoA:oxalate CoA-transferase
22	3	1	S_MWS2_N701_S501	4640829	C→A	intergenic (+287/-113)	yjjY → / → yjtD	protein YjjY/putative rRNA methyltransferase
22	3	1	S_MWS2_N701_S501	4438598	C→T	Q298* (CAA→TAA)	ytfI →	protein YtfI
22	3	10	S_MWS2_N702_S502	2320955	C→T	Q305* (CAG→TAG)	atoS →	sensory histidine kinase AtoS
22	3	10	S_MWS2_N702_S502	457565	T→C	I47T (ATC→ACC)	clpX →	ATP-dependent Clp protease ATP-binding subunit ClpX
22	3	10	S_MWS2_N702_S502	1235029	+T	coding (92/720 nt)	fadR →	DNA-binding transcriptional dual regulator FadR
22	3	10	S_MWS2_N702_S502	2857113	Δ1 bp	coding (21/2562 nt)	mutS →	DNA mismatch repair protein MutS
22	3	10	S_MWS2_N702_S502	4185059	A→G	E1272G (GAG→GGG)	rpoB →	RNA polymerase subunit beta
22	3	10	S_MWS2_N702_S502	3102265	G→A	D196D (GAC→GAT)	trmI ←	tRNA m(7)G46 methyltransferase
22	3	10	S_MWS2_N702_S502	2242745	T→C	M75V (ATG→GTG)	yeiB ←	DUF418 domain-containing protein YeiB
22	3	10	S_MWS2_N702_S502	2488050	T→C	E373E (GAA→GAG)	yfdE ←	acetyl-CoA:oxalate CoA-transferase
22	3	10	S_MWS2_N702_S502	4640829	C→A	intergenic (+287/-113)	yjjY → / → yjtD	protein YjjY/putative rRNA methyltransferase
22	3	10	S_MWS2_N702_S502	4438598	C→T	Q298* (CAA→TAA)	ytfI →	protein YtfI
22	3	2	S_MWS2_N701_S502	3050808	C→A	intergenic (-141/-150)	gcvT ← / → yqfI	aminomethyltransferase/protein YqfI
22	3	2	S_MWS2_N701_S502	4186632	C→G	T428S (ACT→AGT)	rpoC →	RNA polymerase subunit beta'
22	3	3	S_MWS2_N701_S503	3050808	C→A	intergenic (-141/-150)	gcvT ← / → yqfI	aminomethyltransferase/protein YqfI
22	3	3	S_MWS2_N701_S503	4186632	C→G	T428S (ACT→AGT)	rpoC →	RNA polymerase subunit beta'
22	3	4	S_MWS2_N701_S504	4123752	(TGCTGCATC)1→2	coding (705/1026 nt)	cytR ←	DNA-binding transcriptional repressor CytR
22	3	4	S_MWS2_N701_S504	882578	C→A	G53C (GGC→TGC)	deoR ←	DNA-binding transcriptional repressor DeoR
22	3	4	S_MWS2_N701_S504	2259422	A→C	intergenic (-126/+297)	psuK ← / ← fruA	putative pseudouridine kinase/fructose-specific PTS multiphosphoryl transfer protein FruA
22	3	5	S_MWS2_N701_S505	2320955	C→T	Q305* (CAG→TAG)	atoS →	sensory histidine kinase AtoS
22	3	5	S_MWS2_N701_S505	457565	T→C	I47T (ATC→ACC)	clpX →	ATP-dependent Clp protease ATP-binding subunit ClpX
22	3	5	S_MWS2_N701_S505	1235029	+T	coding (92/720 nt)	fadR →	DNA-binding transcriptional dual regulator FadR
22	3	5	S_MWS2_N701_S505	3105406	C→T	T325M (ACG→ATG)	mltC →	membrane-bound lytic murein transglycosylase C
22	3	5	S_MWS2_N701_S505	2857113	Δ1 bp	coding (21/2562 nt)	mutS →	DNA mismatch repair protein MutS
22	3	5	S_MWS2_N701_S505	4185059	A→G	E1272G (GAG→GGG)	rpoB →	RNA polymerase subunit beta
22	3	5	S_MWS2_N701_S505	3102265	G→A	D196D (GAC→GAT)	trmI ←	tRNA m(7)G46 methyltransferase
22	3	5	S_MWS2_N701_S505	2242745	T→C	M75V (ATG→GTG)	yeiB ←	DUF418 domain-containing protein YeiB
22	3	5	S_MWS2_N701_S505	2488050	T→C	E373E (GAA→GAG)	yfdE ←	acetyl-CoA:oxalate CoA-transferase
22	3	5	S_MWS2_N701_S505	4640829	C→A	intergenic (+287/-113)	yjjY → / → yjtD	protein YjjY/putative rRNA methyltransferase
22	3	5	S_MWS2_N701_S505	4438598	C→T	Q298* (CAA→TAA)	ytfI →	protein YtfI
22	3	6	S_MWS2_N701_S506	3050808	C→A	intergenic (-141/-150)	gcvT ← / → yqfI	aminomethyltransferase/protein YqfI
22	3	6	S_MWS2_N701_S506	4186632	C→G	T428S (ACT→AGT)	rpoC →	RNA polymerase subunit beta'
22	3	7	S_MWS2_N701_S507	809037	G→A	A74V (GCC→GTC)	bioA ←	adenosylmethionine-8-amino-7-oxononanoate aminotransferase
22	3	7	S_MWS2_N701_S507	44871	+A	coding (692/1287 nt)	fixC →	putative oxidoreductase FixC
22	3	7	S_MWS2_N701_S507	767444	T→C	C487C (TGT→TGC)	mngA →	2-O-alpha-mannosyl-D-glycerate specific PTS enzyme II
22	3	7	S_MWS2_N701_S507	2857113	Δ1 bp	coding (21/2562 nt)	mutS →	DNA mismatch repair protein MutS
22	3	7	S_MWS2_N701_S507	1463855	G→A	W106* (TGG→TAG)	paaX →	DNA-binding transcriptional repressor PaaX
22	3	7	S_MWS2_N701_S507	3931108	C→T	intergenic (-15/-208)	ravA ← / → kup	regulatory ATPase RavA/K(+):H(+) symporter Kup
22	3	7	S_MWS2_N701_S507	4185059	A→G	E1272G (GAG→GGG)	rpoB →	RNA polymerase subunit beta
22	3	7	S_MWS2_N701_S507	428478	A→G	T278A (ACG→GCG)	secD →	Sec translocon accessory complex subunit SecD
22	3	7	S_MWS2_N701_S507	3102265	G→A	D196D (GAC→GAT)	trmI ←	tRNA m(7)G46 methyltransferase
22	3	7	S_MWS2_N701_S507	4592502	C→T	S282S (AGC→AGT)	tsr →	methyl-accepting chemotaxis protein Tsr
22	3	7	S_MWS2_N701_S507	1221329	A→G	pseudogene (1729/2648 nt)	ycgH →	putative transporter component, N-terminal fragment
22	3	8	S_MWS2_N701_S508	2320955	C→T	Q305* (CAG→TAG)	atoS →	sensory histidine kinase AtoS
22	3	8	S_MWS2_N701_S508	457565	T→C	I47T (ATC→ACC)	clpX →	ATP-dependent Clp protease ATP-binding subunit ClpX
22	3	8	S_MWS2_N701_S508	1235029	+T	coding (92/720 nt)	fadR →	DNA-binding transcriptional dual regulator FadR
22	3	8	S_MWS2_N701_S508	2857113	Δ1 bp	coding (21/2562 nt)	mutS →	DNA mismatch repair protein MutS
22	3	8	S_MWS2_N701_S508	4185059	A→G	E1272G (GAG→GGG)	rpoB →	RNA polymerase subunit beta
22	3	8	S_MWS2_N701_S508	3102265	G→A	D196D (GAC→GAT)	trmI ←	tRNA m(7)G46 methyltransferase
22	3	8	S_MWS2_N701_S508	2242745	T→C	M75V (ATG→GTG)	yeiB ←	DUF418 domain-containing protein YeiB
22	3	8	S_MWS2_N701_S508	2488050	T→C	E373E (GAA→GAG)	yfdE ←	acetyl-CoA:oxalate CoA-transferase
22	3	8	S_MWS2_N701_S508	4640829	C→A	intergenic (+287/-113)	yjjY → / → yjtD	protein YjjY/putative rRNA methyltransferase
22	3	8	S_MWS2_N701_S508	4438598	C→T	Q298* (CAA→TAA)	ytfI →	protein YtfI
22	3	9	S_MWS2_N702_S501	3050808	C→A	intergenic (-141/-150)	gcvT ← / → yqfI	aminomethyltransferase/protein YqfI
22	3	9	S_MWS2_N702_S501	4186632	C→G	T428S (ACT→AGT)	rpoC →	RNA polymerase subunit beta'
22	4	1	42372	4124002	G→T	A152E (GCG→GAG)	cytR ←	DNA-binding transcriptional repressor CytR
22	4	1	42372	882338	+T	coding (397/759 nt)	deoR ←	DNA-binding transcriptional repressor DeoR
22	4	1	42372	2349039	T→C	H145R (CAT→CGT)	inaA ←	putative lipopolysaccharide kinase InaA
22	4	10	42646	2322251	T→G	I129S (ATC→AGC)	atoC →	DNA-binding transcriptional activator/ornithine decarboxylase inhibitor AtoC
22	4	10	42646	1235068	C→T	T44M (ACG→ATG)	fadR →	DNA-binding transcriptional dual regulator FadR
22	4	10	42646	4186632	C→G	T428S (ACT→AGT)	rpoC →	RNA polymerase subunit beta'
22	4	10	42646	1198220	T→G	E6D (GAA→GAC)	ymfE ←	e14 prophage; uncharacterized protein YmfE
22	4	2	42403	2322251	T→G	I129S (ATC→AGC)	atoC →	DNA-binding transcriptional activator/ornithine decarboxylase inhibitor AtoC
22	4	2	42403	1235068	C→T	T44M (ACG→ATG)	fadR →	DNA-binding transcriptional dual regulator FadR
22	4	2	42403	4186632	C→G	T428S (ACT→AGT)	rpoC →	RNA polymerase subunit beta'
22	4	2	42403	1198220	T→G	E6D (GAA→GAC)	ymfE ←	e14 prophage; uncharacterized protein YmfE
22	4	3	42432	2322251	T→G	I129S (ATC→AGC)	atoC →	DNA-binding transcriptional activator/ornithine decarboxylase inhibitor AtoC
22	4	3	42432	1235068	C→T	T44M (ACG→ATG)	fadR →	DNA-binding transcriptional dual regulator FadR
22	4	3	42432	4186632	C→G	T428S (ACT→AGT)	rpoC →	RNA polymerase subunit beta'
22	4	3	42432	1198220	T→G	E6D (GAA→GAC)	ymfE ←	e14 prophage; uncharacterized protein YmfE
22	4	4	42463	2322251	T→G	I129S (ATC→AGC)	atoC →	DNA-binding transcriptional activator/ornithine decarboxylase inhibitor AtoC
22	4	4	42463	1235068	C→T	T44M (ACG→ATG)	fadR →	DNA-binding transcriptional dual regulator FadR
22	4	4	42463	4186632	C→G	T428S (ACT→AGT)	rpoC →	RNA polymerase subunit beta'
22	4	4	42463	1198220	T→G	E6D (GAA→GAC)	ymfE ←	e14 prophage; uncharacterized protein YmfE
22	4	5	42493	2322251	T→G	I129S (ATC→AGC)	atoC →	DNA-binding transcriptional activator/ornithine decarboxylase inhibitor AtoC
22	4	5	42493	1235068	C→T	T44M (ACG→ATG)	fadR →	DNA-binding transcriptional dual regulator FadR
22	4	5	42493	4186632	C→G	T428S (ACT→AGT)	rpoC →	RNA polymerase subunit beta'
22	4	5	42493	1198220	T→G	E6D (GAA→GAC)	ymfE ←	e14 prophage; uncharacterized protein YmfE
22	4	6	42524	2322251	T→G	I129S (ATC→AGC)	atoC →	DNA-binding transcriptional activator/ornithine decarboxylase inhibitor AtoC
22	4	6	42524	1235068	C→T	T44M (ACG→ATG)	fadR →	DNA-binding transcriptional dual regulator FadR
22	4	6	42524	4186632	C→G	T428S (ACT→AGT)	rpoC →	RNA polymerase subunit beta'
22	4	6	42524	1198220	T→G	E6D (GAA→GAC)	ymfE ←	e14 prophage; uncharacterized protein YmfE
22	4	7	42554	2322251	T→G	I129S (ATC→AGC)	atoC →	DNA-binding transcriptional activator/ornithine decarboxylase inhibitor AtoC
22	4	7	42554	1235068	C→T	T44M (ACG→ATG)	fadR →	DNA-binding transcriptional dual regulator FadR
22	4	7	42554	4186632	C→G	T428S (ACT→AGT)	rpoC →	RNA polymerase subunit beta'
22	4	7	42554	1198220	T→G	E6D (GAA→GAC)	ymfE ←	e14 prophage; uncharacterized protein YmfE
22	4	8	42585	2322251	T→G	I129S (ATC→AGC)	atoC →	DNA-binding transcriptional activator/ornithine decarboxylase inhibitor AtoC
22	4	8	42585	1235068	C→T	T44M (ACG→ATG)	fadR →	DNA-binding transcriptional dual regulator FadR
22	4	8	42585	4186632	C→G	T428S (ACT→AGT)	rpoC →	RNA polymerase subunit beta'
22	4	8	42585	1198220	T→G	E6D (GAA→GAC)	ymfE ←	e14 prophage; uncharacterized protein YmfE
22	4	9	42616	2322251	T→G	I129S (ATC→AGC)	atoC →	DNA-binding transcriptional activator/ornithine decarboxylase inhibitor AtoC
22	4	9	42616	1235068	C→T	T44M (ACG→ATG)	fadR →	DNA-binding transcriptional dual regulator FadR
22	4	9	42616	4186632	C→G	T428S (ACT→AGT)	rpoC →	RNA polymerase subunit beta'
22	4	9	42616	1198220	T→G	E6D (GAA→GAC)	ymfE ←	e14 prophage; uncharacterized protein YmfE
22	5	1	S_MWS2_N702_S503	3050808	C→A	intergenic (-141/-150)	gcvT ← / → yqfI	aminomethyltransferase/protein YqfI
22	5	1	S_MWS2_N702_S503	4186632	C→G	T428S (ACT→AGT)	rpoC →	RNA polymerase subunit beta'
22	5	10	S_MWS2_N703_S504	3050808	C→A	intergenic (-141/-150)	gcvT ← / → yqfI	aminomethyltransferase/protein YqfI
22	5	10	S_MWS2_N703_S504	4186632	C→G	T428S (ACT→AGT)	rpoC →	RNA polymerase subunit beta'
22	5	2	S_MWS2_N702_S504	3050808	C→A	intergenic (-141/-150)	gcvT ← / → yqfI	aminomethyltransferase/protein YqfI
22	5	2	S_MWS2_N702_S504	4186632	C→G	T428S (ACT→AGT)	rpoC →	RNA polymerase subunit beta'
22	5	3	S_MWS2_N702_S505	3050808	C→A	intergenic (-141/-150)	gcvT ← / → yqfI	aminomethyltransferase/protein YqfI
22	5	3	S_MWS2_N702_S505	4186632	C→G	T428S (ACT→AGT)	rpoC →	RNA polymerase subunit beta'
22	5	4	S_MWS2_N702_S506	3050808	C→A	intergenic (-141/-150)	gcvT ← / → yqfI	aminomethyltransferase/protein YqfI
22	5	4	S_MWS2_N702_S506	4186632	C→G	T428S (ACT→AGT)	rpoC →	RNA polymerase subunit beta'
22	5	5	S_MWS2_N702_S507	1870696	T→C	I104I (ATT→ATC)	cdgI →	putative c-di-GMP binding protein CdgI
22	5	5	S_MWS2_N702_S507	3050808	C→A	intergenic (-141/-150)	gcvT ← / → yqfI	aminomethyltransferase/protein YqfI
22	5	5	S_MWS2_N702_S507	4186632	C→G	T428S (ACT→AGT)	rpoC →	RNA polymerase subunit beta'
22	5	6	S_MWS2_N702_S508	3050808	C→A	intergenic (-141/-150)	gcvT ← / → yqfI	aminomethyltransferase/protein YqfI
22	5	6	S_MWS2_N702_S508	4186632	C→G	T428S (ACT→AGT)	rpoC →	RNA polymerase subunit beta'
22	5	7	S_MWS2_N703_S501	3050808	C→A	intergenic (-141/-150)	gcvT ← / → yqfI	aminomethyltransferase/protein YqfI
22	5	7	S_MWS2_N703_S501	4186632	C→G	T428S (ACT→AGT)	rpoC →	RNA polymerase subunit beta'
22	5	8	S_MWS2_N703_S502	242360	A→G	I315T (ATC→ACC)	fadE ←	acyl-CoA dehydrogenase
22	5	8	S_MWS2_N703_S502	1302190	A→G	N337D (AAC→GAC)	oppA →	oligopeptide ABC transporter periplasmic binding protein
22	5	8	S_MWS2_N703_S502	4184955	C→G	H1237Q (CAC→CAG)	rpoB →	RNA polymerase subunit beta
22	5	9	S_MWS2_N703_S503	3050808	C→A	intergenic (-141/-150)	gcvT ← / → yqfI	aminomethyltransferase/protein YqfI
22	5	9	S_MWS2_N703_S503	4186632	C→G	T428S (ACT→AGT)	rpoC →	RNA polymerase subunit beta'
32	1	1	32_1_CTCTCTAC-CTAAGCCT_L008_R1_001	3050808	C→A	intergenic (-141/-150)	gcvT ← / → yqfI	aminomethyltransferase/protein YqfI
32	1	1	32_1_CTCTCTAC-CTAAGCCT_L008_R1_001	1462116	T→G	intergenic (+18/-9)	paaJ → / → paaK	beta-ketoadipyl-CoA thiolase/phenylacetate-CoA ligase
32	1	1	32_1_CTCTCTAC-CTAAGCCT_L008_R1_001	1463733	+T	coding (195/951 nt)	paaX →	DNA-binding transcriptional repressor PaaX
32	1	1	32_1_CTCTCTAC-CTAAGCCT_L008_R1_001	4186632	C→G	T428S (ACT→AGT)	rpoC →	RNA polymerase subunit beta'
32	1	10	32_10_TCCTGAGC-AAGGAGTA_L008_R1_001	315253	C→T	intergenic (+9/-38)	eaeH → / → insE-1	putative porin domain-containing protein EaeH/IS3 element protein InsE
32	1	10	32_10_TCCTGAGC-AAGGAGTA_L008_R1_001	3050808	C→A	intergenic (-141/-150)	gcvT ← / → yqfI	aminomethyltransferase/protein YqfI
32	1	10	32_10_TCCTGAGC-AAGGAGTA_L008_R1_001	1463107	G→T	S328I (AGC→ATC)	paaK →	phenylacetate-CoA ligase
32	1	10	32_10_TCCTGAGC-AAGGAGTA_L008_R1_001	4186632	C→G	T428S (ACT→AGT)	rpoC →	RNA polymerase subunit beta'
32	1	2	32_2_AGGCAGAA-AAGGAGTA_L008_R1_001	3050808	C→A	intergenic (-141/-150)	gcvT ← / → yqfI	aminomethyltransferase/protein YqfI
32	1	2	32_2_AGGCAGAA-AAGGAGTA_L008_R1_001	1302000	C→A	S273R (AGC→AGA)	oppA →	oligopeptide ABC transporter periplasmic binding protein
32	1	2	32_2_AGGCAGAA-AAGGAGTA_L008_R1_001	4186632	C→G	T428S (ACT→AGT)	rpoC →	RNA polymerase subunit beta'
32	1	3	32_3_AGGCAGAA-CTAAGCCT_L008_R1_001	3050808	C→A	intergenic (-141/-150)	gcvT ← / → yqfI	aminomethyltransferase/protein YqfI
32	1	3	32_3_AGGCAGAA-CTAAGCCT_L008_R1_001	1302000	C→A	S273R (AGC→AGA)	oppA →	oligopeptide ABC transporter periplasmic binding protein
32	1	3	32_3_AGGCAGAA-CTAAGCCT_L008_R1_001	4186632	C→G	T428S (ACT→AGT)	rpoC →	RNA polymerase subunit beta'
32	1	4	32_4_TCCTGAGC-TAGATCGC_L008_R1_001	3050808	C→A	intergenic (-141/-150)	gcvT ← / → yqfI	aminomethyltransferase/protein YqfI
32	1	4	32_4_TCCTGAGC-TAGATCGC_L008_R1_001	1463107	G→T	S328I (AGC→ATC)	paaK →	phenylacetate-CoA ligase
32	1	4	32_4_TCCTGAGC-TAGATCGC_L008_R1_001	4186632	C→G	T428S (ACT→AGT)	rpoC →	RNA polymerase subunit beta'
32	1	5	32_5_TCCTGAGC-CTCTCTAT_L008_R1_001	1080039	(G)5→4	coding (735/1509 nt)	putP →	proline:Na(+) symporter
32	1	5	32_5_TCCTGAGC-CTCTCTAT_L008_R1_001	4186756	C→A	H469Q (CAC→CAA)	rpoC →	RNA polymerase subunit beta'
32	1	6	32_6_TCCTGAGC-TATCCTCT_L008_R1_001	1080039	(G)5→4	coding (735/1509 nt)	putP →	proline:Na(+) symporter
32	1	6	32_6_TCCTGAGC-TATCCTCT_L008_R1_001	4186756	C→A	H469Q (CAC→CAA)	rpoC →	RNA polymerase subunit beta'
32	1	7	32_7_TCCTGAGC-AGAGTAGA_L008_R1_001	1302000	C→A	S273R (AGC→AGA)	oppA →	oligopeptide ABC transporter periplasmic binding protein
32	1	7	32_7_TCCTGAGC-AGAGTAGA_L008_R1_001	1078219	T→G	T222P (ACC→CCC)	putA ←	fused DNA-binding transcriptional repressor/proline dehydrogenase/1-pyrroline-5-carboxylate dehydrogenase PutA
32	1	7	32_7_TCCTGAGC-AGAGTAGA_L008_R1_001	4185059	A→T	E1272V (GAG→GTG)	rpoB →	RNA polymerase subunit beta
32	1	8	32_8_TCCTGAGC-GTAAGGAG_L008_R1_001	3050808	C→A	intergenic (-141/-150)	gcvT ← / → yqfI	aminomethyltransferase/protein YqfI
32	1	8	32_8_TCCTGAGC-GTAAGGAG_L008_R1_001	1302000	C→A	S273R (AGC→AGA)	oppA →	oligopeptide ABC transporter periplasmic binding protein
32	1	8	32_8_TCCTGAGC-GTAAGGAG_L008_R1_001	4186632	C→G	T428S (ACT→AGT)	rpoC →	RNA polymerase subunit beta'
32	1	9	32_9_TCCTGAGC-ACTGCATA_L008_R1_001	3050808	C→A	intergenic (-141/-150)	gcvT ← / → yqfI	aminomethyltransferase/protein YqfI
32	1	9	32_9_TCCTGAGC-ACTGCATA_L008_R1_001	1302000	C→A	S273R (AGC→AGA)	oppA →	oligopeptide ABC transporter periplasmic binding protein
32	1	9	32_9_TCCTGAGC-ACTGCATA_L008_R1_001	4186632	C→G	T428S (ACT→AGT)	rpoC →	RNA polymerase subunit beta'
32	2	1	42370	809904	C→T	V187V (GTC→GTT)	bioB →	biotin synthase
32	2	1	42370	2857991	C→A	T300K (ACG→AAG)	mutS →	DNA mismatch repair protein MutS
32	2	1	42370	1301558	C→T	S126F (TCT→TTT)	oppA →	oligopeptide ABC transporter periplasmic binding protein
32	2	1	42370	1464121	C→T	Q195* (CAA→TAA)	paaX →	DNA-binding transcriptional repressor PaaX
32	2	1	42370	1738094	(A)7→8	coding (251/1026 nt)	purR →	DNA-binding transcriptional repressor PurR
32	2	1	42370	4185059	A→G	E1272G (GAG→GGG)	rpoB →	RNA polymerase subunit beta
32	2	1	42370	4002910	A→G	F95S (TTT→TCT)	yigG ←	inner membrane protein
32	2	1	42370	2087287	(G)7→8	intergenic (-173/+42)	yoeI ← / ← yeeY	uncharacterized protein YoeI/putative DNA-binding transcriptional regulator YeeY
32	2	10	42644	809904	C→T	V187V (GTC→GTT)	bioB →	biotin synthase
32	2	10	42644	2857991	C→A	T300K (ACG→AAG)	mutS →	DNA mismatch repair protein MutS
32	2	10	42644	1301558	C→T	S126F (TCT→TTT)	oppA →	oligopeptide ABC transporter periplasmic binding protein
32	2	10	42644	1464121	C→T	Q195* (CAA→TAA)	paaX →	DNA-binding transcriptional repressor PaaX
32	2	10	42644	1738094	(A)7→8	coding (251/1026 nt)	purR →	DNA-binding transcriptional repressor PurR
32	2	10	42644	4185059	A→G	E1272G (GAG→GGG)	rpoB →	RNA polymerase subunit beta
32	2	10	42644	3432364	C→T	G34D (GGT→GAT)	smg ←	DUF494 domain-containing protein Smg
32	2	10	42644	4002910	A→G	F95S (TTT→TCT)	yigG ←	inner membrane protein
32	2	2	42401	601644	G→A	A977A (GCG→GCA)	cusA →	copper/silver export system RND permease
32	2	2	42401	4429737	A→G	intergenic (+182/-127)	fklB → / → cycA	FKBP-type peptidyl-prolyl cis-trans isomerase FklB/serine/alanine/glycine/cycloserine:H(+)symporter
32	2	2	42401	2691053	T→C	M16V (ATG→GTG)	glrK ←	sensory histidine kinase GlrK
32	2	2	42401	2857991	C→A	T300K (ACG→AAG)	mutS →	DNA mismatch repair protein MutS
32	2	2	42401	4185059	A→G	E1272G (GAG→GGG)	rpoB →	RNA polymerase subunit beta
32	2	2	42401	177336	C→T	G97S (GGT→AGT)	yadS ←	conserved inner membrane protein YadS
32	2	2	42401	4002910	A→G	F95S (TTT→TCT)	yigG ←	inner membrane protein
32	2	2	42401	4010792	T→C	V198A (GTG→GCG)	yigL →	phosphosugar phosphatase YigL
32	2	3	42430	3683161	A→G	V96A (GTT→GCT)	dctA ←	C4 dicarboxylate/orotate:H(+) symporter
32	2	3	42430	3683470	C→T	intergenic (-23/+160)	dctA ← / ← pdeK	C4 dicarboxylate/orotate:H(+) symporter/putative c-di-GMP phosphodiesterase PdeK
32	2	3	42430	4186349	A→C	K334Q (AAA→CAA)	rpoC →	RNA polymerase subunit beta'
32	2	3	42430	3117164	A→T	F650Y (TTC→TAC)	yghJ ←	putative lipoprotein YghJ
32	2	4	42461	809904	C→T	V187V (GTC→GTT)	bioB →	biotin synthase
32	2	4	42461	1965327	C→T	V289I (GTC→ATC)	flhB ←	flagellar biosynthesis protein FlhB
32	2	4	42461	2857991	C→A	T300K (ACG→AAG)	mutS →	DNA mismatch repair protein MutS
32	2	4	42461	1301558	C→T	S126F (TCT→TTT)	oppA →	oligopeptide ABC transporter periplasmic binding protein
32	2	4	42461	1464121	C→T	Q195* (CAA→TAA)	paaX →	DNA-binding transcriptional repressor PaaX
32	2	4	42461	1738094	(A)7→8	coding (251/1026 nt)	purR →	DNA-binding transcriptional repressor PurR
32	2	4	42461	4185059	A→G	E1272G (GAG→GGG)	rpoB →	RNA polymerase subunit beta
32	2	4	42461	4002910	A→G	F95S (TTT→TCT)	yigG ←	inner membrane protein
32	2	5	42491	4429748	T→A	intergenic (+193/-116)	fklB → / → cycA	FKBP-type peptidyl-prolyl cis-trans isomerase FklB/serine/alanine/glycine/cycloserine:H(+)symporter
32	2	5	42491	689114	C→T	intergenic (-101/+229)	insH-3 ← / ← lnt	IS5 transposase and trans-activator/apolipoprotein N-acyltransferase
32	2	5	42491	2857991	C→A	T300K (ACG→AAG)	mutS →	DNA mismatch repair protein MutS
32	2	5	42491	4290738	A→G	Y88C (TAC→TGC)	nrfD →	putative menaquinol-cytochrome c reductase subunit NrfD
32	2	5	42491	1738094	(A)7→8	coding (251/1026 nt)	purR →	DNA-binding transcriptional repressor PurR
32	2	5	42491	4185059	A→G	E1272G (GAG→GGG)	rpoB →	RNA polymerase subunit beta
32	2	5	42491	130331	(ATG)4→3	coding (928-930/1854 nt)	yacH ←	DUF3300 domain-containing protein YacH
32	2	5	42491	1349529	C→T	G193G (GGG→GGA)	yciW ←	putative oxidoreductase
32	2	5	42491	2167100	T→C	intergenic (+71/-14)	yegQ → / → cyaR	putative peptidase YegQ/small regulatory RNA CyaR
32	2	5	42491	4002910	A→G	F95S (TTT→TCT)	yigG ←	inner membrane protein
32	2	6	42522	4429748	T→A	intergenic (+193/-116)	fklB → / → cycA	FKBP-type peptidyl-prolyl cis-trans isomerase FklB/serine/alanine/glycine/cycloserine:H(+)symporter
32	2	6	42522	689114	C→T	intergenic (-101/+229)	insH-3 ← / ← lnt	IS5 transposase and trans-activator/apolipoprotein N-acyltransferase
32	2	6	42522	3304813	(C)7→6	coding (1005/1245 nt)	mtr ←	tryptophan:H(+) symporter Mtr
32	2	6	42522	2857991	C→A	T300K (ACG→AAG)	mutS →	DNA mismatch repair protein MutS
32	2	6	42522	4290738	A→G	Y88C (TAC→TGC)	nrfD →	putative menaquinol-cytochrome c reductase subunit NrfD
32	2	6	42522	1738094	(A)7→8	coding (251/1026 nt)	purR →	DNA-binding transcriptional repressor PurR
32	2	6	42522	4185059	A→G	E1272G (GAG→GGG)	rpoB →	RNA polymerase subunit beta
32	2	6	42522	1607695	T→A	V117D (GTT→GAT)	tam →	trans-aconitate 2-methyltransferase
32	2	6	42522	130331	(ATG)4→3	coding (928-930/1854 nt)	yacH ←	DUF3300 domain-containing protein YacH
32	2	6	42522	1349529	C→T	G193G (GGG→GGA)	yciW ←	putative oxidoreductase
32	2	6	42522	4002910	A→G	F95S (TTT→TCT)	yigG ←	inner membrane protein
32	2	7	42552	1464193	G→T	E219* (GAG→TAG)	paaX →	DNA-binding transcriptional repressor PaaX
32	2	7	42552	1125656	C→T	A32V (GCG→GTG)	rimJ →	ribosomal-protein-S5-alanine N-acetyltransferase
32	2	7	42552	4185059	A→G	E1272G (GAG→GGG)	rpoB →	RNA polymerase subunit beta
32	2	7	42552	2786633	A→C	pseudogene (237/2253 nt)	ygaQ →	putative uncharacterized protein YgaQ
32	2	8	42583	3050808	C→A	intergenic (-141/-150)	gcvT ← / → yqfI	aminomethyltransferase/protein YqfI
32	2	8	42583	1080149	T→A	L282Q (CTG→CAG)	putP →	proline:Na(+) symporter
32	2	8	42583	4186631	A→T	T428S (ACT→TCT)	rpoC →	RNA polymerase subunit beta'
32	2	9	42614	3239901	A→G	intergenic (+356/-43)	alx → / → sstT	putative membrane-bound redox modulator Alx/serine/threonine:Na(+) symporter
32	2	9	42614	3699916	Δ1 bp	intergenic (+23/+64)	bcsG → / ← ldrD	cellulose phosphoethanolamine transferase/small toxic polypeptide LdrD
32	2	9	42614	797205	G→A	G218S (GGC→AGC)	modC →	molybdate ABC transporter ATP binding subunit
32	2	9	42614	2857991	C→A	T300K (ACG→AAG)	mutS →	DNA mismatch repair protein MutS
32	2	9	42614	3309006	(C)6→5	intergenic (-82/+27)	nlpI ← / ← pnp	lipoprotein NlpI/polynucleotide phosphorylase
32	2	9	42614	1738094	(A)7→8	coding (251/1026 nt)	purR →	DNA-binding transcriptional repressor PurR
32	2	9	42614	4185059	A→G	E1272G (GAG→GGG)	rpoB →	RNA polymerase subunit beta
32	2	9	42614	3240217	A→G	T92A (ACC→GCC)	sstT →	serine/threonine:Na(+) symporter
32	2	9	42614	4002910	A→G	F95S (TTT→TCT)	yigG ←	inner membrane protein
32	3	1	S_MWS2_N703_S505	3050808	C→A	intergenic (-141/-150)	gcvT ← / → yqfI	aminomethyltransferase/protein YqfI
32	3	1	S_MWS2_N703_S505	1464205	G→T	E223* (GAG→TAG)	paaX →	DNA-binding transcriptional repressor PaaX
32	3	1	S_MWS2_N703_S505	4186632	C→G	T428S (ACT→AGT)	rpoC →	RNA polymerase subunit beta'
32	3	10	S_MWS2_N704_S506	4123882	C→T	G192D (GGT→GAT)	cytR ←	DNA-binding transcriptional repressor CytR
32	3	10	S_MWS2_N704_S506	4122755	C→T	P195P (CCG→CCA)	ftsN ←	cell division protein FtsN
32	3	10	S_MWS2_N704_S506	2857113	Δ1 bp	coding (21/2562 nt)	mutS →	DNA mismatch repair protein MutS
32	3	10	S_MWS2_N704_S506	1463710	C→T	R58C (CGC→TGC)	paaX →	DNA-binding transcriptional repressor PaaX
32	3	10	S_MWS2_N704_S506	1913576	C→G	G414A (GGT→GCT)	prc ←	tail-specific protease
32	3	10	S_MWS2_N704_S506	2952234	A→T	G76G (GGT→GGA)	recD ←	exodeoxyribonuclease V subunit RecD
32	3	10	S_MWS2_N704_S506	4185059	A→G	E1272G (GAG→GGG)	rpoB →	RNA polymerase subunit beta
32	3	10	S_MWS2_N704_S506	3102265	G→A	D196D (GAC→GAT)	trmI ←	tRNA m(7)G46 methyltransferase
32	3	10	S_MWS2_N704_S506	3001500	C→T	R386C (CGC→TGC)	xdhA →	putative xanthine dehydrogenase molybdenum-binding subunit XdhA
32	3	2	S_MWS2_N703_S506	4123882	C→T	G192D (GGT→GAT)	cytR ←	DNA-binding transcriptional repressor CytR
32	3	2	S_MWS2_N703_S506	4122755	C→T	P195P (CCG→CCA)	ftsN ←	cell division protein FtsN
32	3	2	S_MWS2_N703_S506	2857113	Δ1 bp	coding (21/2562 nt)	mutS →	DNA mismatch repair protein MutS
32	3	2	S_MWS2_N703_S506	1463710	C→T	R58C (CGC→TGC)	paaX →	DNA-binding transcriptional repressor PaaX
32	3	2	S_MWS2_N703_S506	1913576	C→G	G414A (GGT→GCT)	prc ←	tail-specific protease
32	3	2	S_MWS2_N703_S506	2952234	A→T	G76G (GGT→GGA)	recD ←	exodeoxyribonuclease V subunit RecD
32	3	2	S_MWS2_N703_S506	4185059	A→G	E1272G (GAG→GGG)	rpoB →	RNA polymerase subunit beta
32	3	2	S_MWS2_N703_S506	3102265	G→A	D196D (GAC→GAT)	trmI ←	tRNA m(7)G46 methyltransferase
32	3	2	S_MWS2_N703_S506	3640441	C→T	H111Y (CAC→TAC)	uspA →	universal stress global stress response regulator
32	3	3	S_MWS2_N703_S507	44871	+A	coding (692/1287 nt)	fixC →	putative oxidoreductase FixC
32	3	3	S_MWS2_N703_S507	2857113	Δ1 bp	coding (21/2562 nt)	mutS →	DNA mismatch repair protein MutS
32	3	3	S_MWS2_N703_S507	2395007	C→T	G14S (GGC→AGC)	nuoL ←	NADH:quinone oxidoreductase subunit L
32	3	3	S_MWS2_N703_S507	1463855	G→A	W106* (TGG→TAG)	paaX →	DNA-binding transcriptional repressor PaaX
32	3	3	S_MWS2_N703_S507	1913054	A→T	I588N (ATC→AAC)	prc ←	tail-specific protease
32	3	3	S_MWS2_N703_S507	4185059	A→G	E1272G (GAG→GGG)	rpoB →	RNA polymerase subunit beta
32	3	3	S_MWS2_N703_S507	3102265	G→A	D196D (GAC→GAT)	trmI ←	tRNA m(7)G46 methyltransferase
32	3	3	S_MWS2_N703_S507	1221329	A→G	pseudogene (1729/2648 nt)	ycgH →	putative transporter component, N-terminal fragment
32	3	4	S_MWS2_N703_S508	1793603	T→C	E169E (GAA→GAG)	btuE ←	thioredoxin/glutathione peroxidase
32	3	4	S_MWS2_N703_S508	44871	+A	coding (692/1287 nt)	fixC →	putative oxidoreductase FixC
32	3	4	S_MWS2_N703_S508	3572909	G→A	N198N (AAC→AAT)	glgB ←	1,4-alpha-glucan branching enzyme
32	3	4	S_MWS2_N703_S508	2618701	C→T	D26N (GAT→AAT)	hda ←	inibitor of reinitiation of DNA replication
32	3	4	S_MWS2_N703_S508	3990777	G→A	intergenic (-11/-376)	hemC ← / → cyaA	hydroxymethylbilane synthase/adenylate cyclase
32	3	4	S_MWS2_N703_S508	2857113	Δ1 bp	coding (21/2562 nt)	mutS →	DNA mismatch repair protein MutS
32	3	4	S_MWS2_N703_S508	3495898	G→A	A630T (GCC→ACC)	nirB →	nitrite reductase catalytic subunit NirB
32	3	4	S_MWS2_N703_S508	3317514	T→G	I5L (ATT→CTT)	nusA ←	transcription termination/antitermination protein NusA
32	3	4	S_MWS2_N703_S508	1463855	G→A	W106* (TGG→TAG)	paaX →	DNA-binding transcriptional repressor PaaX
32	3	4	S_MWS2_N703_S508	4185059	A→G	E1272G (GAG→GGG)	rpoB →	RNA polymerase subunit beta
32	3	4	S_MWS2_N703_S508	3061089	T→C	G80G (GGT→GGC)	scpA →	methylmalonyl-CoA mutase
32	3	4	S_MWS2_N703_S508	3102265	G→A	D196D (GAC→GAT)	trmI ←	tRNA m(7)G46 methyltransferase
32	3	4	S_MWS2_N703_S508	3002811	T→C	D66D (GAT→GAC)	xdhB →	putative xanthine dehydrogenase FAD-binding subunit XdhB
32	3	4	S_MWS2_N703_S508	785199	G→A	A40V (GCT→GTT)	ybgS ←	PF13985 family protein YbgS
32	3	4	S_MWS2_N703_S508	1221329	A→G	pseudogene (1729/2648 nt)	ycgH →	putative transporter component, N-terminal fragment
32	3	4	S_MWS2_N703_S508	1476778	G→A	W545* (TGG→TGA)	ydbD →	DUF2773 domain-containing protein YdbD
32	3	4	S_MWS2_N703_S508	3095318	T→C	V74A (GTA→GCA)	yggS →	PLP homeostasis protein
32	3	4	S_MWS2_N703_S508	3302515	G→A	L9L (CTG→CTA)	yhbV →	putative peptidase YhbV
32	3	4	S_MWS2_N703_S508	3303697	C→A	P84T (CCT→ACT)	yhbW →	putative luciferase-like monooxygenase
32	3	5	S_MWS2_N704_S501	1301998	A→C	S273R (AGC→CGC)	oppA →	oligopeptide ABC transporter periplasmic binding protein
32	3	5	S_MWS2_N704_S501	4184955	C→G	H1237Q (CAC→CAG)	rpoB →	RNA polymerase subunit beta
32	3	6	S_MWS2_N704_S502	44871	+A	coding (692/1287 nt)	fixC →	putative oxidoreductase FixC
32	3	6	S_MWS2_N704_S502	2857113	Δ1 bp	coding (21/2562 nt)	mutS →	DNA mismatch repair protein MutS
32	3	6	S_MWS2_N704_S502	1463855	G→A	W106* (TGG→TAG)	paaX →	DNA-binding transcriptional repressor PaaX
32	3	6	S_MWS2_N704_S502	4185059	A→G	E1272G (GAG→GGG)	rpoB →	RNA polymerase subunit beta
32	3	6	S_MWS2_N704_S502	764004	G→A	G331S (GGT→AGT)	sucC →	succinyl-CoA synthetase subunit beta
32	3	6	S_MWS2_N704_S502	3102265	G→A	D196D (GAC→GAT)	trmI ←	tRNA m(7)G46 methyltransferase
32	3	6	S_MWS2_N704_S502	1221329	A→G	pseudogene (1729/2648 nt)	ycgH →	putative transporter component, N-terminal fragment
32	3	6	S_MWS2_N704_S502	1754290	G→A	T63I (ACC→ATC)	ydhY ←	putative 4Fe-4S ferredoxin-type protein
32	3	6	S_MWS2_N704_S502	3076020	C→T	G55S (GGC→AGC)	yggF ←	fructose 1,6-bisphosphatase YggF
32	3	7	S_MWS2_N704_S503	689052	A→T	intergenic (-39/+291)	insH-3 ← / ← lnt	IS5 transposase and trans-activator/apolipoprotein N-acyltransferase
32	3	7	S_MWS2_N704_S503	4184955	C→G	H1237Q (CAC→CAG)	rpoB →	RNA polymerase subunit beta
32	3	8	S_MWS2_N704_S504	4640160	G→T	N49K (AAC→AAA)	arcA ←	DNA-binding transcriptional dual regulator ArcA
32	3	8	S_MWS2_N704_S504	1463733	+T	coding (195/951 nt)	paaX →	DNA-binding transcriptional repressor PaaX
32	3	8	S_MWS2_N704_S504	4184955	C→G	H1237Q (CAC→CAG)	rpoB →	RNA polymerase subunit beta
32	3	9	S_MWS2_N704_S505	915981	C→T	A23T (GCT→ACT)	aqpZ ←	water channel AqpZ
32	3	9	S_MWS2_N704_S505	2857113	Δ1 bp	coding (21/2562 nt)	mutS →	DNA mismatch repair protein MutS
32	3	9	S_MWS2_N704_S505	2832871	C→T	I132I (ATC→ATT)	norV →	anaerobic nitric oxide reductase flavorubredoxin
32	3	9	S_MWS2_N704_S505	1463632	Δ1 bp	coding (94/951 nt)	paaX →	DNA-binding transcriptional repressor PaaX
32	3	9	S_MWS2_N704_S505	4185059	A→G	E1272G (GAG→GGG)	rpoB →	RNA polymerase subunit beta
32	3	9	S_MWS2_N704_S505	4527138	C→T	V134M (GTG→ATG)	sgcE ←	KpLE2 phage-like element; putative epimerase SgcE
32	3	9	S_MWS2_N704_S505	3240217	A→G	T92A (ACC→GCC)	sstT →	serine/threonine:Na(+) symporter
32	3	9	S_MWS2_N704_S505	3102265	G→A	D196D (GAC→GAT)	trmI ←	tRNA m(7)G46 methyltransferase
32	3	9	S_MWS2_N704_S505	333688	A→G	V249A (GTC→GCC)	yahB ←	putative LysR-type DNA-binding transcriptional regulator YahB
32	4	1	42372	1136766	A→C	I165L (ATC→CTC)	flgI →	flagellar P-ring protein
32	4	1	42372	3050808	C→A	intergenic (-141/-150)	gcvT ← / → yqfI	aminomethyltransferase/protein YqfI
32	4	1	42372	1301998	A→C	S273R (AGC→CGC)	oppA →	oligopeptide ABC transporter periplasmic binding protein
32	4	1	42372	4184955	C→A	H1237Q (CAC→CAA)	rpoB →	RNA polymerase subunit beta
32	4	10	42646	1136766	A→C	I165L (ATC→CTC)	flgI →	flagellar P-ring protein
32	4	10	42646	3050808	C→A	intergenic (-141/-150)	gcvT ← / → yqfI	aminomethyltransferase/protein YqfI
32	4	10	42646	1301998	A→C	S273R (AGC→CGC)	oppA →	oligopeptide ABC transporter periplasmic binding protein
32	4	10	42646	4184955	C→A	H1237Q (CAC→CAA)	rpoB →	RNA polymerase subunit beta
32	4	2	42403	1136766	A→C	I165L (ATC→CTC)	flgI →	flagellar P-ring protein
32	4	2	42403	3050808	C→A	intergenic (-141/-150)	gcvT ← / → yqfI	aminomethyltransferase/protein YqfI
32	4	2	42403	1301998	A→C	S273R (AGC→CGC)	oppA →	oligopeptide ABC transporter periplasmic binding protein
32	4	2	42403	4184955	C→A	H1237Q (CAC→CAA)	rpoB →	RNA polymerase subunit beta
32	4	3	42432	4124002	G→T	A152E (GCG→GAG)	cytR ←	DNA-binding transcriptional repressor CytR
32	4	3	42432	882409	Δ10 bp	coding (317-326/759 nt)	deoR ←	DNA-binding transcriptional repressor DeoR
32	4	4	42463	1818815	T→C	Q211Q (CAA→CAG)	chbR ←	DNA-binding transcriptional dual regulator ChbR
32	4	4	42463	4124080	C→A	G126V (GGC→GTC)	cytR ←	DNA-binding transcriptional repressor CytR
32	4	4	42463	251801	C→T	H302Y (CAC→TAC)	dinB →	DNA polymerase IV
32	4	4	42463	1263842	C→T	G43G (GGC→GGT)	hemA →	glutamyl-tRNA reductase
32	4	4	42463	4397625	Δ87 bp	coding (214-300/1848 nt)	mutL →	DNA mismatch repair protein MutL
32	4	4	42463	1464042	T→A	C168* (TGT→TGA)	paaX →	DNA-binding transcriptional repressor PaaX
32	4	4	42463	3966742	G→A	R109H (CGC→CAC)	rho →	transcription termination factor Rho
32	4	4	42463	4410053	(T)9→8	intergenic (+47/-80)	rlmB → / → yjfI	23S rRNA 2'-O-ribose G2251 methyltransferase/conserved protein YjfI
32	4	4	42463	4185059	A→G	E1272G (GAG→GGG)	rpoB →	RNA polymerase subunit beta
32	4	4	42463	1473715	G→A	pseudogene (3197/3495 nt)	ydbA →	putative outer membrane protein, N-terminal fragment
32	4	5	42493	1714077	G→A	V437I (GTT→ATT)	dtpA →	dipeptide/tripeptide:H(+) symporter DtpA
32	4	5	42493	4606094	(G)8→9	noncoding (72/87 nt)	leuV ←	tRNA-Leu
32	4	5	42493	4397625	Δ87 bp	coding (214-300/1848 nt)	mutL →	DNA mismatch repair protein MutL
32	4	5	42493	1463780	A→G	Y81C (TAT→TGT)	paaX →	DNA-binding transcriptional repressor PaaX
32	4	5	42493	4185059	A→G	E1272G (GAG→GGG)	rpoB →	RNA polymerase subunit beta
32	4	5	42493	764004	G→A	G331S (GGT→AGT)	sucC →	succinyl-CoA synthetase subunit beta
32	4	5	42493	1387159	A→G	N147S (AAC→AGC)	tyrR →	DNA-binding transcriptional dual regulator TyrR
32	4	5	42493	1779550	A→G	intergenic (-249/-67)	ydiP ← / → ydiQ	putative DNA-binding transcriptional regulator YdiP/putative electron transfer flavoprotein subunit YdiQ
32	4	5	42493	1659121	T→C	G351G (GGT→GGC)	ynfE →	putative selenate reductase YnfE
32	4	5	42493	4440538	A→G	D226D (GAT→GAC)	ytfL ←	putative inner membrane protein
32	4	6	42524	2942251	A→G	I106T (ATT→ACT)	gcvA ←	DNA-binding transcriptional dual regulator GcvA
32	4	6	42524	4397625	Δ87 bp	coding (214-300/1848 nt)	mutL →	DNA mismatch repair protein MutL
32	4	6	42524	1463710	C→T	R58C (CGC→TGC)	paaX →	DNA-binding transcriptional repressor PaaX
32	4	6	42524	405513	G→A	A44A (GCC→GCT)	proC ←	pyrroline-5-carboxylate reductase
32	4	6	42524	2940954	A→G	V97A (GTA→GCA)	rlmM ←	23S rRNA 2'-O-ribose C2498 methyltransferase
32	4	6	42524	4185059	A→G	E1272G (GAG→GGG)	rpoB →	RNA polymerase subunit beta
32	4	6	42524	3240217	A→G	T92A (ACC→GCC)	sstT →	serine/threonine:Na(+) symporter
32	4	6	42524	3210348	A→G	S66P (TCT→CCT)	tsaD ←	N(6)-L-threonylcarbamoyladenine synthase, TsaD subunit
32	4	6	42524	1473715	G→A	pseudogene (3197/3495 nt)	ydbA →	putative outer membrane protein, N-terminal fragment
32	4	7	42554	2942251	A→G	I106T (ATT→ACT)	gcvA ←	DNA-binding transcriptional dual regulator GcvA
32	4	7	42554	4397625	Δ87 bp	coding (214-300/1848 nt)	mutL →	DNA mismatch repair protein MutL
32	4	7	42554	1464373	IS2 (+) +15 bp	coding (835-849/951 nt)	paaX →	DNA-binding transcriptional repressor PaaX
32	4	7	42554	2940954	A→G	V97A (GTA→GCA)	rlmM ←	23S rRNA 2'-O-ribose C2498 methyltransferase
32	4	7	42554	4185059	A→G	E1272G (GAG→GGG)	rpoB →	RNA polymerase subunit beta
32	4	7	42554	3240217	A→G	T92A (ACC→GCC)	sstT →	serine/threonine:Na(+) symporter
32	4	7	42554	4553092	C→T	N64N (AAC→AAT)	uxuB →	D-mannonate oxidoreductase
32	4	7	42554	1473715	G→A	pseudogene (3197/3495 nt)	ydbA →	putative outer membrane protein, N-terminal fragment
32	4	8	42585	1136766	A→C	I165L (ATC→CTC)	flgI →	flagellar P-ring protein
32	4	8	42585	3050808	C→A	intergenic (-141/-150)	gcvT ← / → yqfI	aminomethyltransferase/protein YqfI
32	4	8	42585	1301998	A→C	S273R (AGC→CGC)	oppA →	oligopeptide ABC transporter periplasmic binding protein
32	4	8	42585	4184955	C→A	H1237Q (CAC→CAA)	rpoB →	RNA polymerase subunit beta
32	4	9	42616	2916009	C→T	T318M (ACG→ATG)	barA →	sensory histidine kinase BarA
32	4	9	42616	689040	C→A	intergenic (-27/+303)	insH-3 ← / ← lnt	IS5 transposase and trans-activator/apolipoprotein N-acyltransferase
32	4	9	42616	4397625	Δ87 bp	coding (214-300/1848 nt)	mutL →	DNA mismatch repair protein MutL
32	4	9	42616	1463594	G→A	G19D (GGC→GAC)	paaX →	DNA-binding transcriptional repressor PaaX
32	4	9	42616	418248	T→A	I120I (ATT→ATA)	phoR →	sensory histidine kinase PhoR
32	4	9	42616	2736080	C→T	intergenic (-69/-66)	rluD ← / → bamD	23S rRNA pseudouridine(1911/1915/1917) synthase/outer membrane protein assembly factor BamD
32	4	9	42616	4185059	A→G	E1272G (GAG→GGG)	rpoB →	RNA polymerase subunit beta
32	4	9	42616	1387159	A→G	N147S (AAC→AGC)	tyrR →	DNA-binding transcriptional dual regulator TyrR
32	4	9	42616	1505100	C→T	A327A (GCG→GCA)	ydcO ←	putative transport protein YdcO
32	4	9	42616	1659121	T→C	G351G (GGT→GGC)	ynfE →	putative selenate reductase YnfE
32	5	1	S_MWS2_N704_S507	3050808	C→A	intergenic (-141/-150)	gcvT ← / → yqfI	aminomethyltransferase/protein YqfI
32	5	1	S_MWS2_N704_S507	1302000	C→A	S273R (AGC→AGA)	oppA →	oligopeptide ABC transporter periplasmic binding protein
32	5	1	S_MWS2_N704_S507	4186632	C→G	T428S (ACT→AGT)	rpoC →	RNA polymerase subunit beta'
32	5	10	S_MWS2_N705_S508	3050808	C→A	intergenic (-141/-150)	gcvT ← / → yqfI	aminomethyltransferase/protein YqfI
32	5	10	S_MWS2_N705_S508	1302000	C→A	S273R (AGC→AGA)	oppA →	oligopeptide ABC transporter periplasmic binding protein
32	5	10	S_MWS2_N705_S508	4186632	C→G	T428S (ACT→AGT)	rpoC →	RNA polymerase subunit beta'
32	5	2	S_MWS2_N704_S508	3050808	C→A	intergenic (-141/-150)	gcvT ← / → yqfI	aminomethyltransferase/protein YqfI
32	5	2	S_MWS2_N704_S508	1302000	C→A	S273R (AGC→AGA)	oppA →	oligopeptide ABC transporter periplasmic binding protein
32	5	2	S_MWS2_N704_S508	4186632	C→G	T428S (ACT→AGT)	rpoC →	RNA polymerase subunit beta'
32	5	3	S_MWS2_N705_S501	2942663	G→A	intergenic (-96/-33)	gcvA ← / → gcvB	DNA-binding transcriptional dual regulator GcvA/small regulatory RNA GcvB
32	5	3	S_MWS2_N705_S501	3050808	C→A	intergenic (-141/-150)	gcvT ← / → yqfI	aminomethyltransferase/protein YqfI
32	5	3	S_MWS2_N705_S501	4186632	C→G	T428S (ACT→AGT)	rpoC →	RNA polymerase subunit beta'
32	5	4	S_MWS2_N705_S502	3050808	C→A	intergenic (-141/-150)	gcvT ← / → yqfI	aminomethyltransferase/protein YqfI
32	5	4	S_MWS2_N705_S502	1463528	IS1 (-) +9 bp	intergenic (+90/-3)	paaK → / → paaX	phenylacetate-CoA ligase/DNA-binding transcriptional repressor PaaX
32	5	4	S_MWS2_N705_S502	4186632	C→G	T428S (ACT→AGT)	rpoC →	RNA polymerase subunit beta'
32	5	5	S_MWS2_N705_S503	3050808	C→A	intergenic (-141/-150)	gcvT ← / → yqfI	aminomethyltransferase/protein YqfI
32	5	5	S_MWS2_N705_S503	1302000	C→A	S273R (AGC→AGA)	oppA →	oligopeptide ABC transporter periplasmic binding protein
32	5	5	S_MWS2_N705_S503	4186632	C→G	T428S (ACT→AGT)	rpoC →	RNA polymerase subunit beta'
32	5	6	S_MWS2_N705_S504	3050808	C→A	intergenic (-141/-150)	gcvT ← / → yqfI	aminomethyltransferase/protein YqfI
32	5	6	S_MWS2_N705_S504	1463107	G→T	S328I (AGC→ATC)	paaK →	phenylacetate-CoA ligase
32	5	6	S_MWS2_N705_S504	4186632	C→G	T428S (ACT→AGT)	rpoC →	RNA polymerase subunit beta'
32	5	7	S_MWS2_N705_S505	663006	+C	coding (958/1212 nt)	dacA ←	D-alanyl-D-alanine carboxypeptidase DacA
32	5	7	S_MWS2_N705_S505	1463107	G→T	S328I (AGC→ATC)	paaK →	phenylacetate-CoA ligase
32	5	7	S_MWS2_N705_S505	4184955	C→G	H1237Q (CAC→CAG)	rpoB →	RNA polymerase subunit beta
32	5	9	S_MWS2_N705_S507	2942685	A→T	intergenic (-118/-11)	gcvA ← / → gcvB	DNA-binding transcriptional dual regulator GcvA/small regulatory RNA GcvB
32	5	9	S_MWS2_N705_S507	3050808	C→A	intergenic (-141/-150)	gcvT ← / → yqfI	aminomethyltransferase/protein YqfI
32	5	9	S_MWS2_N705_S507	4186632	C→G	T428S (ACT→AGT)	rpoC →	RNA polymerase subunit beta'
42	1	1	42_1_TCCTGAGC-CTAAGCCT_L008_R1_001	1915447	C→A	E30* (GAA→TAA)	proQ ←	RNA chaperone ProQ
42	1	1	42_1_TCCTGAGC-CTAAGCCT_L008_R1_001	1078219	T→G	T222P (ACC→CCC)	putA ←	fused DNA-binding transcriptional repressor/proline dehydrogenase/1-pyrroline-5-carboxylate dehydrogenase PutA
42	1	1	42_1_TCCTGAGC-CTAAGCCT_L008_R1_001	1079482	C→A	L60M (CTG→ATG)	putP →	proline:Na(+) symporter
42	1	1	42_1_TCCTGAGC-CTAAGCCT_L008_R1_001	4185059	A→T	E1272V (GAG→GTG)	rpoB →	RNA polymerase subunit beta
42	1	10	42_10_TAGGCATG-TAGATCGC_L008_R1_001	1334936	A→T	intergenic (+107/-188)	cysB → / → ymiA	DNA-binding transcriptional dual regulator CysB/uncharacterized protein YmiA
42	1	10	42_10_TAGGCATG-TAGATCGC_L008_R1_001	4124386	G→T	A24E (GCG→GAG)	cytR ←	DNA-binding transcriptional repressor CytR
42	1	10	42_10_TAGGCATG-TAGATCGC_L008_R1_001	882452	T→G	T95P (ACC→CCC)	deoR ←	DNA-binding transcriptional repressor DeoR
42	1	10	42_10_TAGGCATG-TAGATCGC_L008_R1_001	57162	IS2 (-) +5 bp	intergenic (-53/-198)	lptD ← / → djlA	lipopolysaccharide assembly protein LptD/co-chaperone protein DjlA
42	1	10	42_10_TAGGCATG-TAGATCGC_L008_R1_001	3440332	T→C	D233G (GAC→GGC)	rpoA ←	RNA polymerase subunit alpha
42	1	11	42_11_TAGGCATG-CTCTCTAT_L008_R1_001	1078219	T→G	T222P (ACC→CCC)	putA ←	fused DNA-binding transcriptional repressor/proline dehydrogenase/1-pyrroline-5-carboxylate dehydrogenase PutA
42	1	11	42_11_TAGGCATG-CTCTCTAT_L008_R1_001	1079482	C→A	L60M (CTG→ATG)	putP →	proline:Na(+) symporter
42	1	11	42_11_TAGGCATG-CTCTCTAT_L008_R1_001	4185059	A→T	E1272V (GAG→GTG)	rpoB →	RNA polymerase subunit beta
42	1	2	42_2_GGACTCCT-TAGATCGC_L008_R1_001	4429737	A→G	intergenic (+182/-127)	fklB → / → cycA	FKBP-type peptidyl-prolyl cis-trans isomerase FklB/serine/alanine/glycine/cycloserine:H(+)symporter
42	1	2	42_2_GGACTCCT-TAGATCGC_L008_R1_001	2942635	(T)7→6	intergenic (-68/-61)	gcvA ← / → gcvB	DNA-binding transcriptional dual regulator GcvA/small regulatory RNA GcvB
42	1	2	42_2_GGACTCCT-TAGATCGC_L008_R1_001	3050808	C→A	intergenic (-141/-150)	gcvT ← / → yqfI	aminomethyltransferase/protein YqfI
42	1	2	42_2_GGACTCCT-TAGATCGC_L008_R1_001	4186632	C→G	T428S (ACT→AGT)	rpoC →	RNA polymerase subunit beta'
42	1	3	42_3_GGACTCCT-CTCTCTAT_L008_R1_001	4429737	A→G	intergenic (+182/-127)	fklB → / → cycA	FKBP-type peptidyl-prolyl cis-trans isomerase FklB/serine/alanine/glycine/cycloserine:H(+)symporter
42	1	3	42_3_GGACTCCT-CTCTCTAT_L008_R1_001	2942685	A→T	intergenic (-118/-11)	gcvA ← / → gcvB	DNA-binding transcriptional dual regulator GcvA/small regulatory RNA GcvB
42	1	3	42_3_GGACTCCT-CTCTCTAT_L008_R1_001	3050808	C→A	intergenic (-141/-150)	gcvT ← / → yqfI	aminomethyltransferase/protein YqfI
42	1	3	42_3_GGACTCCT-CTCTCTAT_L008_R1_001	4186632	C→G	T428S (ACT→AGT)	rpoC →	RNA polymerase subunit beta'
42	1	4	42_4_GGACTCCT-TATCCTCT_L008_R1_001	1915447	C→A	E30* (GAA→TAA)	proQ ←	RNA chaperone ProQ
42	1	4	42_4_GGACTCCT-TATCCTCT_L008_R1_001	1078219	T→G	T222P (ACC→CCC)	putA ←	fused DNA-binding transcriptional repressor/proline dehydrogenase/1-pyrroline-5-carboxylate dehydrogenase PutA
42	1	4	42_4_GGACTCCT-TATCCTCT_L008_R1_001	1079482	C→A	L60M (CTG→ATG)	putP →	proline:Na(+) symporter
42	1	4	42_4_GGACTCCT-TATCCTCT_L008_R1_001	4185059	A→T	E1272V (GAG→GTG)	rpoB →	RNA polymerase subunit beta
42	1	5	42_5_GGACTCCT-AGAGTAGA_L008_R1_001	1915447	C→A	E30* (GAA→TAA)	proQ ←	RNA chaperone ProQ
42	1	5	42_5_GGACTCCT-AGAGTAGA_L008_R1_001	1078219	T→G	T222P (ACC→CCC)	putA ←	fused DNA-binding transcriptional repressor/proline dehydrogenase/1-pyrroline-5-carboxylate dehydrogenase PutA
42	1	5	42_5_GGACTCCT-AGAGTAGA_L008_R1_001	1079482	C→A	L60M (CTG→ATG)	putP →	proline:Na(+) symporter
42	1	5	42_5_GGACTCCT-AGAGTAGA_L008_R1_001	4185059	A→T	E1272V (GAG→GTG)	rpoB →	RNA polymerase subunit beta
42	1	6	42_6_GGACTCCT-GTAAGGAG_L008_R1_001	1915447	C→A	E30* (GAA→TAA)	proQ ←	RNA chaperone ProQ
42	1	6	42_6_GGACTCCT-GTAAGGAG_L008_R1_001	1078219	T→G	T222P (ACC→CCC)	putA ←	fused DNA-binding transcriptional repressor/proline dehydrogenase/1-pyrroline-5-carboxylate dehydrogenase PutA
42	1	6	42_6_GGACTCCT-GTAAGGAG_L008_R1_001	1079482	C→A	L60M (CTG→ATG)	putP →	proline:Na(+) symporter
42	1	6	42_6_GGACTCCT-GTAAGGAG_L008_R1_001	4185059	A→T	E1272V (GAG→GTG)	rpoB →	RNA polymerase subunit beta
42	1	6	42_6_GGACTCCT-GTAAGGAG_L008_R1_001	1879829	Δ1 bp :: IS186 (+) +6 bp :: Δ1 bp	coding (115-120/360 nt)	yeaR ←	DUF1971 domain-containing protein YeaR
42	1	7	42_7_GGACTCCT-ACTGCATA_L008_R1_001	3707549	A→T	Y53N (TAT→AAT)	dppA ←	dipeptide ABC transporter periplasmic binding protein
42	1	7	42_7_GGACTCCT-ACTGCATA_L008_R1_001	3050808	C→A	intergenic (-141/-150)	gcvT ← / → yqfI	aminomethyltransferase/protein YqfI
42	1	7	42_7_GGACTCCT-ACTGCATA_L008_R1_001	1080149	T→A	L282Q (CTG→CAG)	putP →	proline:Na(+) symporter
42	1	7	42_7_GGACTCCT-ACTGCATA_L008_R1_001	4186632	C→G	T428S (ACT→AGT)	rpoC →	RNA polymerase subunit beta'
42	1	8	42_8_GGACTCCT-AAGGAGTA_L008_R1_001	1915447	C→A	E30* (GAA→TAA)	proQ ←	RNA chaperone ProQ
42	1	8	42_8_GGACTCCT-AAGGAGTA_L008_R1_001	1078219	T→G	T222P (ACC→CCC)	putA ←	fused DNA-binding transcriptional repressor/proline dehydrogenase/1-pyrroline-5-carboxylate dehydrogenase PutA
42	1	8	42_8_GGACTCCT-AAGGAGTA_L008_R1_001	1079482	C→A	L60M (CTG→ATG)	putP →	proline:Na(+) symporter
42	1	8	42_8_GGACTCCT-AAGGAGTA_L008_R1_001	4185059	A→T	E1272V (GAG→GTG)	rpoB →	RNA polymerase subunit beta
42	1	9	42_9_GGACTCCT-CTAAGCCT_L008_R1_001	1080511	Δ4 bp	coding (1207-1210/1509 nt)	putP →	proline:Na(+) symporter
42	1	9	42_9_GGACTCCT-CTAAGCCT_L008_R1_001	4186756	C→A	H469Q (CAC→CAA)	rpoC →	RNA polymerase subunit beta'
42	1	9	42_9_GGACTCCT-CTAAGCCT_L008_R1_001	3923435	T→G	P82P (CCA→CCC)	rsmG ←	16S rRNA m(7)G527 methyltransferase
42	1	9	42_9_GGACTCCT-CTAAGCCT_L008_R1_001	3240844	G→A	A301T (GCG→ACG)	sstT →	serine/threonine:Na(+) symporter
42	2	1	42370	4429737	A→G	intergenic (+182/-127)	fklB → / → cycA	FKBP-type peptidyl-prolyl cis-trans isomerase FklB/serine/alanine/glycine/cycloserine:H(+)symporter
42	2	1	42370	689114	C→T	intergenic (-101/+229)	insH-3 ← / ← lnt	IS5 transposase and trans-activator/apolipoprotein N-acyltransferase
42	2	1	42370	981850	(G)6→5	coding (804/1848 nt)	ldtD →	L,D-transpeptidase LdtD
42	2	1	42370	4606094	(G)8→9	noncoding (72/87 nt)	leuV ←	tRNA-Leu
42	2	1	42370	2442395	C→G	T211R (ACG→AGG)	mnmC →	fused 5-methylaminomethyl-2-thiouridine-forming methyltransferase and FAD-dependent demodification enzyme
42	2	1	42370	2857991	C→A	T300K (ACG→AAG)	mutS →	DNA mismatch repair protein MutS
42	2	1	42370	1277361	C→T	L86L (TTG→TTA)	narX ←	sensory histidine kinase NarX
42	2	1	42370	4290738	A→G	Y88C (TAC→TGC)	nrfD →	putative menaquinol-cytochrome c reductase subunit NrfD
42	2	1	42370	1738094	(A)7→8	coding (251/1026 nt)	purR →	DNA-binding transcriptional repressor PurR
42	2	1	42370	4185059	A→G	E1272G (GAG→GGG)	rpoB →	RNA polymerase subunit beta
42	2	1	42370	3002114	C→A	L590L (CTC→CTA)	xdhA →	putative xanthine dehydrogenase molybdenum-binding subunit XdhA
42	2	1	42370	4002910	A→G	F95S (TTT→TCT)	yigG ←	inner membrane protein
42	2	10	42644	4429748	T→A	intergenic (+193/-116)	fklB → / → cycA	FKBP-type peptidyl-prolyl cis-trans isomerase FklB/serine/alanine/glycine/cycloserine:H(+)symporter
42	2	10	42644	689114	C→T	intergenic (-101/+229)	insH-3 ← / ← lnt	IS5 transposase and trans-activator/apolipoprotein N-acyltransferase
42	2	10	42644	4386509	G→A	T954T (ACC→ACT)	mscM ←	miniconductance mechanosensitive channel MscM
42	2	10	42644	2857991	C→A	T300K (ACG→AAG)	mutS →	DNA mismatch repair protein MutS
42	2	10	42644	4290738	A→G	Y88C (TAC→TGC)	nrfD →	putative menaquinol-cytochrome c reductase subunit NrfD
42	2	10	42644	1738094	(A)7→8	coding (251/1026 nt)	purR →	DNA-binding transcriptional repressor PurR
42	2	10	42644	1126087	C→T	Q176* (CAA→TAA)	rimJ →	ribosomal-protein-S5-alanine N-acetyltransferase
42	2	10	42644	4185059	A→G	E1272G (GAG→GGG)	rpoB →	RNA polymerase subunit beta
42	2	10	42644	130331	(ATG)4→3	coding (928-930/1854 nt)	yacH ←	DUF3300 domain-containing protein YacH
42	2	10	42644	1349529	C→T	G193G (GGG→GGA)	yciW ←	putative oxidoreductase
42	2	10	42644	3751682	T→C	T63A (ACG→GCG)	yiaT ←	outer membrane protein YiaT
42	2	10	42644	4002910	A→G	F95S (TTT→TCT)	yigG ←	inner membrane protein
42	2	2	42401	1553911	G→A	intergenic (-73/+61)	adhP ← / ← maeA	ethanol dehydrogenase/alcohol dehydrogenase/malate dehydrogenase, NAD-requiring
42	2	2	42401	4123705	C→T	C251Y (TGC→TAC)	cytR ←	DNA-binding transcriptional repressor CytR
42	2	2	42401	882206	IS1 (+) +9 bp	coding (521-529/759 nt)	deoR ←	DNA-binding transcriptional repressor DeoR
42	2	3	42430	4429737	A→G	intergenic (+182/-127)	fklB → / → cycA	FKBP-type peptidyl-prolyl cis-trans isomerase FklB/serine/alanine/glycine/cycloserine:H(+)symporter
42	2	3	42430	380022	(G)10→9	intergenic (-141/+47)	frmR ← / ← yaiO	DNA-binding transcriptional repressor FrmR/outer membrane protein YaiO
42	2	3	42430	689114	C→T	intergenic (-101/+229)	insH-3 ← / ← lnt	IS5 transposase and trans-activator/apolipoprotein N-acyltransferase
42	2	3	42430	2857991	C→A	T300K (ACG→AAG)	mutS →	DNA mismatch repair protein MutS
42	2	3	42430	4290738	A→G	Y88C (TAC→TGC)	nrfD →	putative menaquinol-cytochrome c reductase subunit NrfD
42	2	3	42430	1738094	(A)7→8	coding (251/1026 nt)	purR →	DNA-binding transcriptional repressor PurR
42	2	3	42430	4185059	A→G	E1272G (GAG→GGG)	rpoB →	RNA polymerase subunit beta
42	2	3	42430	294695	(T)7→6	coding (105/855 nt)	yagM ←	CP4-6 prophage; protein YagM
42	2	3	42430	4002910	A→G	F95S (TTT→TCT)	yigG ←	inner membrane protein
42	2	4	42461	3755433	T→C	N360S (AAC→AGC)	aldB ←	aldehyde dehydrogenase B
42	2	4	42461	28499	T→C	S42S (TCT→TCC)	dapB →	4-hydroxy-tetrahydrodipicolinate reductase
42	2	4	42461	3088495	G→A	G71D (GGC→GAC)	galP →	galactose:H(+) symporter
42	2	4	42461	2942188	A→G	I127T (ATC→ACC)	gcvA ←	DNA-binding transcriptional dual regulator GcvA
42	2	4	42461	1911769	T→C	S270G (AGT→GGT)	htpX ←	zinc dependent endoprotease
42	2	4	42461	2857991	C→A	T300K (ACG→AAG)	mutS →	DNA mismatch repair protein MutS
42	2	4	42461	1463818	Δ1 bp	coding (280/951 nt)	paaX →	DNA-binding transcriptional repressor PaaX
42	2	4	42461	3492329	(A)7→8	intergenic (-32/-239)	ppiA ← / → tsgA	peptidyl-prolyl cis-trans isomerase A/putative transporter TsgA
42	2	4	42461	1367046	C→T	E289E (GAG→GAA)	pspF ←	DNA-binding transcriptional dual regulator PspF
42	2	4	42461	4185059	A→G	E1272G (GAG→GGG)	rpoB →	RNA polymerase subunit beta
42	2	4	42461	764056	G→A	R348H (CGT→CAT)	sucC →	succinyl-CoA synthetase subunit beta
42	2	4	42461	1223663	G→A	pseudogene (100/344 nt)	ycgI →	protein YcgI
42	2	4	42461	4002910	A→G	F95S (TTT→TCT)	yigG ←	inner membrane protein
42	2	5	42491	4429737	A→G	intergenic (+182/-127)	fklB → / → cycA	FKBP-type peptidyl-prolyl cis-trans isomerase FklB/serine/alanine/glycine/cycloserine:H(+)symporter
42	2	5	42491	380022	(G)10→9	intergenic (-141/+47)	frmR ← / ← yaiO	DNA-binding transcriptional repressor FrmR/outer membrane protein YaiO
42	2	5	42491	689114	C→T	intergenic (-101/+229)	insH-3 ← / ← lnt	IS5 transposase and trans-activator/apolipoprotein N-acyltransferase
42	2	5	42491	2857991	C→A	T300K (ACG→AAG)	mutS →	DNA mismatch repair protein MutS
42	2	5	42491	4290738	A→G	Y88C (TAC→TGC)	nrfD →	putative menaquinol-cytochrome c reductase subunit NrfD
42	2	5	42491	1738094	(A)7→8	coding (251/1026 nt)	purR →	DNA-binding transcriptional repressor PurR
42	2	5	42491	4185059	A→G	E1272G (GAG→GGG)	rpoB →	RNA polymerase subunit beta
42	2	5	42491	294695	(T)7→6	coding (105/855 nt)	yagM ←	CP4-6 prophage; protein YagM
42	2	5	42491	4002910	A→G	F95S (TTT→TCT)	yigG ←	inner membrane protein
42	2	6	42522	3239848	+C	intergenic (+303/-96)	alx → / → sstT	putative membrane-bound redox modulator Alx/serine/threonine:Na(+) symporter
42	2	6	42522	2857991	C→A	T300K (ACG→AAG)	mutS →	DNA mismatch repair protein MutS
42	2	6	42522	1742706	G→A	R179R (CGC→CGT)	ribC ←	riboflavin synthase
42	2	6	42522	4185059	A→G	E1272G (GAG→GGG)	rpoB →	RNA polymerase subunit beta
42	2	6	42522	3240217	A→G	T92A (ACC→GCC)	sstT →	serine/threonine:Na(+) symporter
42	2	6	42522	4002910	A→G	F95S (TTT→TCT)	yigG ←	inner membrane protein
42	2	7	42552	4429748	T→A	intergenic (+193/-116)	fklB → / → cycA	FKBP-type peptidyl-prolyl cis-trans isomerase FklB/serine/alanine/glycine/cycloserine:H(+)symporter
42	2	7	42552	3950854	G→C	pseudogene (295/1645 nt)	ilvG →	acetolactate synthase II subunit IlvG, N-terminal fragment (pseudogene)
42	2	7	42552	689114	C→T	intergenic (-101/+229)	insH-3 ← / ← lnt	IS5 transposase and trans-activator/apolipoprotein N-acyltransferase
42	2	7	42552	2857991	C→A	T300K (ACG→AAG)	mutS →	DNA mismatch repair protein MutS
42	2	7	42552	4290738	A→G	Y88C (TAC→TGC)	nrfD →	putative menaquinol-cytochrome c reductase subunit NrfD
42	2	7	42552	1738094	(A)7→8	coding (251/1026 nt)	purR →	DNA-binding transcriptional repressor PurR
42	2	7	42552	1126087	C→T	Q176* (CAA→TAA)	rimJ →	ribosomal-protein-S5-alanine N-acetyltransferase
42	2	7	42552	4185059	A→G	E1272G (GAG→GGG)	rpoB →	RNA polymerase subunit beta
42	2	7	42552	130331	(ATG)4→3	coding (928-930/1854 nt)	yacH ←	DUF3300 domain-containing protein YacH
42	2	7	42552	1349529	C→T	G193G (GGG→GGA)	yciW ←	putative oxidoreductase
42	2	7	42552	3751682	T→C	T63A (ACG→GCG)	yiaT ←	outer membrane protein YiaT
42	2	7	42552	4002910	A→G	F95S (TTT→TCT)	yigG ←	inner membrane protein
42	2	8	42583	4429748	T→A	intergenic (+193/-116)	fklB → / → cycA	FKBP-type peptidyl-prolyl cis-trans isomerase FklB/serine/alanine/glycine/cycloserine:H(+)symporter
42	2	8	42583	689114	C→T	intergenic (-101/+229)	insH-3 ← / ← lnt	IS5 transposase and trans-activator/apolipoprotein N-acyltransferase
42	2	8	42583	2857991	C→A	T300K (ACG→AAG)	mutS →	DNA mismatch repair protein MutS
42	2	8	42583	4290738	A→G	Y88C (TAC→TGC)	nrfD →	putative menaquinol-cytochrome c reductase subunit NrfD
42	2	8	42583	1738094	(A)7→8	coding (251/1026 nt)	purR →	DNA-binding transcriptional repressor PurR
42	2	8	42583	1125622	C→T	R21C (CGT→TGT)	rimJ →	ribosomal-protein-S5-alanine N-acetyltransferase
42	2	8	42583	4185059	A→G	E1272G (GAG→GGG)	rpoB →	RNA polymerase subunit beta
42	2	8	42583	130331	(ATG)4→3	coding (928-930/1854 nt)	yacH ←	DUF3300 domain-containing protein YacH
42	2	8	42583	1349529	C→T	G193G (GGG→GGA)	yciW ←	putative oxidoreductase
42	2	8	42583	4002910	A→G	F95S (TTT→TCT)	yigG ←	inner membrane protein
42	2	9	42614	3755433	T→C	N360S (AAC→AGC)	aldB ←	aldehyde dehydrogenase B
42	2	9	42614	28499	T→C	S42S (TCT→TCC)	dapB →	4-hydroxy-tetrahydrodipicolinate reductase
42	2	9	42614	1755220	A→T	intergenic (-79/-478)	fumD ← / → pykF	fumarase D/pyruvate kinase I
42	2	9	42614	3088495	G→A	G71D (GGC→GAC)	galP →	galactose:H(+) symporter
42	2	9	42614	2942188	A→G	I127T (ATC→ACC)	gcvA ←	DNA-binding transcriptional dual regulator GcvA
42	2	9	42614	2857991	C→A	T300K (ACG→AAG)	mutS →	DNA mismatch repair protein MutS
42	2	9	42614	1463818	Δ1 bp	coding (280/951 nt)	paaX →	DNA-binding transcriptional repressor PaaX
42	2	9	42614	3492329	(A)7→8	intergenic (-32/-239)	ppiA ← / → tsgA	peptidyl-prolyl cis-trans isomerase A/putative transporter TsgA
42	2	9	42614	4185059	A→G	E1272G (GAG→GGG)	rpoB →	RNA polymerase subunit beta
42	2	9	42614	764056	G→A	R348H (CGT→CAT)	sucC →	succinyl-CoA synthetase subunit beta
42	2	9	42614	4002910	A→G	F95S (TTT→TCT)	yigG ←	inner membrane protein
42	3	1	S_MWS2_N706_S501	1301998	A→C	S273R (AGC→CGC)	oppA →	oligopeptide ABC transporter periplasmic binding protein
42	3	1	S_MWS2_N706_S501	1080149	T→A	L282Q (CTG→CAG)	putP →	proline:Na(+) symporter
42	3	1	S_MWS2_N706_S501	4184955	C→G	H1237Q (CAC→CAG)	rpoB →	RNA polymerase subunit beta
42	3	10	S_MWS2_N707_S502	4429737	A→G	intergenic (+182/-127)	fklB → / → cycA	FKBP-type peptidyl-prolyl cis-trans isomerase FklB/serine/alanine/glycine/cycloserine:H(+)symporter
42	3	10	S_MWS2_N707_S502	2942635	(T)7→6	intergenic (-68/-61)	gcvA ← / → gcvB	DNA-binding transcriptional dual regulator GcvA/small regulatory RNA GcvB
42	3	10	S_MWS2_N707_S502	3050808	C→A	intergenic (-141/-150)	gcvT ← / → yqfI	aminomethyltransferase/protein YqfI
42	3	10	S_MWS2_N707_S502	4186632	C→G	T428S (ACT→AGT)	rpoC →	RNA polymerase subunit beta'
42	3	2	S_MWS2_N706_S502	3050808	C→A	intergenic (-141/-150)	gcvT ← / → yqfI	aminomethyltransferase/protein YqfI
42	3	2	S_MWS2_N706_S502	1915141	+C	coding (394/699 nt)	proQ ←	RNA chaperone ProQ
42	3	2	S_MWS2_N706_S502	1080149	T→A	L282Q (CTG→CAG)	putP →	proline:Na(+) symporter
42	3	2	S_MWS2_N706_S502	4186632	C→G	T428S (ACT→AGT)	rpoC →	RNA polymerase subunit beta'
42	3	3	S_MWS2_N706_S503	3050808	C→A	intergenic (-141/-150)	gcvT ← / → yqfI	aminomethyltransferase/protein YqfI
42	3	3	S_MWS2_N706_S503	1076259	C→T	G875D (GGT→GAT)	putA ←	fused DNA-binding transcriptional repressor/proline dehydrogenase/1-pyrroline-5-carboxylate dehydrogenase PutA
42	3	3	S_MWS2_N706_S503	1080310	G→T	A336S (GCG→TCG)	putP →	proline:Na(+) symporter
42	3	3	S_MWS2_N706_S503	4186632	C→G	T428S (ACT→AGT)	rpoC →	RNA polymerase subunit beta'
42	3	5	S_MWS2_N706_S505	3318704	A→C	D23A (GAC→GCC)	argG →	argininosuccinate synthetase
42	3	5	S_MWS2_N706_S505	4429737	A→G	intergenic (+182/-127)	fklB → / → cycA	FKBP-type peptidyl-prolyl cis-trans isomerase FklB/serine/alanine/glycine/cycloserine:H(+)symporter
42	3	5	S_MWS2_N706_S505	3050782	A→G	intergenic (-115/-176)	gcvT ← / → yqfI	aminomethyltransferase/protein YqfI
42	3	5	S_MWS2_N706_S505	3520094	G→T	L204M (CTG→ATG)	hofQ ←	DNA utilization protein HofQ
42	3	5	S_MWS2_N706_S505	3792575	T→C	intergenic (-24/+251)	kbl ← / ← htrL	2-amino-3-ketobutyrate CoA ligase/protein HtrL
42	3	5	S_MWS2_N706_S505	2857113	Δ1 bp	coding (21/2562 nt)	mutS →	DNA mismatch repair protein MutS
42	3	5	S_MWS2_N706_S505	3216481	(G)6→7	coding (11/765 nt)	nfeF ←	NADPH-dependent ferric chelate reductase
42	3	5	S_MWS2_N706_S505	4185059	A→G	E1272G (GAG→GGG)	rpoB →	RNA polymerase subunit beta
42	3	5	S_MWS2_N706_S505	3102265	G→A	D196D (GAC→GAT)	trmI ←	tRNA m(7)G46 methyltransferase
42	3	6	S_MWS2_N706_S506	848727	A→G	V62A (GTA→GCA)	dps ←	stationary phase nucleoid protein that sequesters iron and protects DNA from damage
42	3	6	S_MWS2_N706_S506	689105	C→T	intergenic (-92/+238)	insH-3 ← / ← lnt	IS5 transposase and trans-activator/apolipoprotein N-acyltransferase
42	3	6	S_MWS2_N706_S506	2857113	Δ1 bp	coding (21/2562 nt)	mutS →	DNA mismatch repair protein MutS
42	3	6	S_MWS2_N706_S506	4185059	A→G	E1272G (GAG→GGG)	rpoB →	RNA polymerase subunit beta
42	3	6	S_MWS2_N706_S506	3240217	A→G	T92A (ACC→GCC)	sstT →	serine/threonine:Na(+) symporter
42	3	6	S_MWS2_N706_S506	3102265	G→A	D196D (GAC→GAT)	trmI ←	tRNA m(7)G46 methyltransferase
42	3	6	S_MWS2_N706_S506	333688	A→G	V249A (GTC→GCC)	yahB ←	putative LysR-type DNA-binding transcriptional regulator YahB
42	3	6	S_MWS2_N706_S506	1868997	A→G	S15G (AGC→GGC)	yeaH →	DUF444 domain-containing protein YeaH
42	3	6	S_MWS2_N706_S506	1921832	A→G	H18R (CAC→CGC)	yebV →	protein YebV
42	3	7	S_MWS2_N706_S507	3318704	A→C	D23A (GAC→GCC)	argG →	argininosuccinate synthetase
42	3	7	S_MWS2_N706_S507	4429737	A→G	intergenic (+182/-127)	fklB → / → cycA	FKBP-type peptidyl-prolyl cis-trans isomerase FklB/serine/alanine/glycine/cycloserine:H(+)symporter
42	3	7	S_MWS2_N706_S507	3050782	A→G	intergenic (-115/-176)	gcvT ← / → yqfI	aminomethyltransferase/protein YqfI
42	3	7	S_MWS2_N706_S507	3520094	G→T	L204M (CTG→ATG)	hofQ ←	DNA utilization protein HofQ
42	3	7	S_MWS2_N706_S507	3792575	T→C	intergenic (-24/+251)	kbl ← / ← htrL	2-amino-3-ketobutyrate CoA ligase/protein HtrL
42	3	7	S_MWS2_N706_S507	2857113	Δ1 bp	coding (21/2562 nt)	mutS →	DNA mismatch repair protein MutS
42	3	7	S_MWS2_N706_S507	3216481	(G)6→7	coding (11/765 nt)	nfeF ←	NADPH-dependent ferric chelate reductase
42	3	7	S_MWS2_N706_S507	4185059	A→G	E1272G (GAG→GGG)	rpoB →	RNA polymerase subunit beta
42	3	7	S_MWS2_N706_S507	3102265	G→A	D196D (GAC→GAT)	trmI ←	tRNA m(7)G46 methyltransferase
42	3	9	S_MWS2_N707_S501	3318704	A→C	D23A (GAC→GCC)	argG →	argininosuccinate synthetase
42	3	9	S_MWS2_N707_S501	4429737	A→G	intergenic (+182/-127)	fklB → / → cycA	FKBP-type peptidyl-prolyl cis-trans isomerase FklB/serine/alanine/glycine/cycloserine:H(+)symporter
42	3	9	S_MWS2_N707_S501	380022	(G)10→9	intergenic (-141/+47)	frmR ← / ← yaiO	DNA-binding transcriptional repressor FrmR/outer membrane protein YaiO
42	3	9	S_MWS2_N707_S501	3050782	A→G	intergenic (-115/-176)	gcvT ← / → yqfI	aminomethyltransferase/protein YqfI
42	3	9	S_MWS2_N707_S501	3520094	G→T	L204M (CTG→ATG)	hofQ ←	DNA utilization protein HofQ
42	3	9	S_MWS2_N707_S501	3792575	T→C	intergenic (-24/+251)	kbl ← / ← htrL	2-amino-3-ketobutyrate CoA ligase/protein HtrL
42	3	9	S_MWS2_N707_S501	2857113	Δ1 bp	coding (21/2562 nt)	mutS →	DNA mismatch repair protein MutS
42	3	9	S_MWS2_N707_S501	3216481	(G)6→7	coding (11/765 nt)	nfeF ←	NADPH-dependent ferric chelate reductase
42	3	9	S_MWS2_N707_S501	4185059	A→G	E1272G (GAG→GGG)	rpoB →	RNA polymerase subunit beta
42	3	9	S_MWS2_N707_S501	3102265	G→A	D196D (GAC→GAT)	trmI ←	tRNA m(7)G46 methyltransferase
42	4	1	42372	196057	C→T	T127T (ACC→ACT)	cdsA →	CDP-diglyceride synthetase
42	4	1	42372	4028834	T→C	Y713C (TAC→TGC)	fadB ←	dodecenoyl-CoA delta-isomerase, enoyl-CoA hydratase, 3-hydroxybutyryl-CoA epimerase, 3-hydroxyacyl-CoA dehydrogenase
42	4	1	42372	4429737	A→G	intergenic (+182/-127)	fklB → / → cycA	FKBP-type peptidyl-prolyl cis-trans isomerase FklB/serine/alanine/glycine/cycloserine:H(+)symporter
42	4	1	42372	1141091	G→A	intergenic (+105/+91)	flgL → / ← rne	flagellar hook-filament junction protein 2/ribonuclease E
42	4	1	42372	2795436	A→G	E395G (GAA→GGA)	gabP →	4-aminobutyrate:H(+) symporter
42	4	1	42372	2942096	C→T	E158K (GAA→AAA)	gcvA ←	DNA-binding transcriptional dual regulator GcvA
42	4	1	42372	195670	(G)5→4	intergenic (+6/-7)	ispU → / → cdsA	undecaprenyl diphosphate synthase/CDP-diglyceride synthetase
42	4	1	42372	3294722	T→C	G441G (GGT→GGC)	lpoA →	outer membrane lipoprotein - activator of MrcA activity
42	4	1	42372	4397625	Δ87 bp	coding (214-300/1848 nt)	mutL →	DNA mismatch repair protein MutL
42	4	1	42372	3440788	A→G	I81T (ATC→ACC)	rpoA ←	RNA polymerase subunit alpha
42	4	1	42372	4185059	A→G	E1272G (GAG→GGG)	rpoB →	RNA polymerase subunit beta
42	4	1	42372	197663	A→G	E373G (GAA→GGA)	rseP →	intramembrane zinc metalloprotease
42	4	1	42372	1387159	A→G	N147S (AAC→AGC)	tyrR →	DNA-binding transcriptional dual regulator TyrR
42	4	1	42372	3847208	Δ1 bp	intergenic (-41/+97)	uhpT ← / ← uhpC	hexose-6-phosphate:phosphate antiporter/inner membrane protein sensing glucose-6-phosphate
42	4	1	42372	3022991	A→G	Y559C (TAT→TGT)	xdhD →	fused putative xanthine/hypoxanthine oxidase: molybdopterin-binding subunit and Fe-S binding subunit
42	4	1	42372	177225	G→A	R134C (CGT→TGT)	yadS ←	conserved inner membrane protein YadS
42	4	1	42372	2970653	(T)5→4	coding (234/714 nt)	ygdQ →	UPF0053 inner membrane protein YgdQ
42	4	1	42372	1659121	T→C	G351G (GGT→GGC)	ynfE →	putative selenate reductase YnfE
42	4	10	42646	34043	G→A	intergenic (+5/-257)	carB → / → caiF	carbamoyl phosphate synthetase subunit beta/DNA-binding transcriptional activator CaiF
42	4	10	42646	689040	C→A	intergenic (-27/+303)	insH-3 ← / ← lnt	IS5 transposase and trans-activator/apolipoprotein N-acyltransferase
42	4	10	42646	4397625	Δ87 bp	coding (214-300/1848 nt)	mutL →	DNA mismatch repair protein MutL
42	4	10	42646	1164347	G→A	A85T (GCT→ACT)	nagZ →	beta-N-acetylhexosaminidase
42	4	10	42646	588660	G→A	G765G (GGC→GGT)	nfrA ←	bacteriophage N4 receptor, outer membrane protein
42	4	10	42646	1463594	G→A	G19D (GGC→GAC)	paaX →	DNA-binding transcriptional repressor PaaX
42	4	10	42646	418248	T→A	I120I (ATT→ATA)	phoR →	sensory histidine kinase PhoR
42	4	10	42646	3973573	Δ1 bp	coding (1052/1068 nt)	rffG →	dTDP-glucose 4,6-dehydratase 2
42	4	10	42646	2736080	C→T	intergenic (-69/-66)	rluD ← / → bamD	23S rRNA pseudouridine(1911/1915/1917) synthase/outer membrane protein assembly factor BamD
42	4	10	42646	4184075	G→A	R944H (CGT→CAT)	rpoB →	RNA polymerase subunit beta
42	4	10	42646	4185059	A→G	E1272G (GAG→GGG)	rpoB →	RNA polymerase subunit beta
42	4	10	42646	1387159	A→G	N147S (AAC→AGC)	tyrR →	DNA-binding transcriptional dual regulator TyrR
42	4	10	42646	1505100	C→T	A327A (GCG→GCA)	ydcO ←	putative transport protein YdcO
42	4	10	42646	1659121	T→C	G351G (GGT→GGC)	ynfE →	putative selenate reductase YnfE
42	4	10	42646	3379540	G→A	A153V (GCC→GTC)	zapE ←	cell division factor ZapE with ATPase activity
42	4	2	42403	1741767	C→T	H119Y (CAT→TAT)	cfa →	cyclopropane fatty acyl phospholipid synthase
42	4	2	42403	4124080	C→A	G126V (GGC→GTC)	cytR ←	DNA-binding transcriptional repressor CytR
42	4	2	42403	1243195	T→C	F6L (TTT→CTT)	emtA →	lytic murein transglycosylase E
42	4	2	42403	4429737	A→G	intergenic (+182/-127)	fklB → / → cycA	FKBP-type peptidyl-prolyl cis-trans isomerase FklB/serine/alanine/glycine/cycloserine:H(+)symporter
42	4	2	42403	2942239	A→G	V110A (GTT→GCT)	gcvA ←	DNA-binding transcriptional dual regulator GcvA
42	4	2	42403	1437231	(T)9→8	intergenic (+2/+29)	micC → / ← ydbK	small regulatory RNA MicC/putative pyruvate-flavodoxin oxidoreductase
42	4	2	42403	3015307	A→G	T50A (ACC→GCC)	mocA →	molybdenum cofactor cytidylyltransferase
42	4	2	42403	4397625	Δ87 bp	coding (214-300/1848 nt)	mutL →	DNA mismatch repair protein MutL
42	4	2	42403	1464148	C→T	Q204* (CAG→TAG)	paaX →	DNA-binding transcriptional repressor PaaX
42	4	2	42403	2628879	G→A	F20F (TTC→TTT)	pdeF ←	cyclic di-GMP phosphodiesterase PdeF
42	4	2	42403	2259666	C→T	intergenic (-370/+53)	psuK ← / ← fruA	putative pseudouridine kinase/fructose-specific PTS multiphosphoryl transfer protein FruA
42	4	2	42403	4185059	A→G	E1272G (GAG→GGG)	rpoB →	RNA polymerase subunit beta
42	4	2	42403	1473715	G→A	pseudogene (3197/3495 nt)	ydbA →	putative outer membrane protein, N-terminal fragment
42	4	3	42432	1553911	G→A	intergenic (-73/+61)	adhP ← / ← maeA	ethanol dehydrogenase/alcohol dehydrogenase/malate dehydrogenase, NAD-requiring
42	4	3	42432	689040	C→A	intergenic (-27/+303)	insH-3 ← / ← lnt	IS5 transposase and trans-activator/apolipoprotein N-acyltransferase
42	4	3	42432	4397625	Δ87 bp	coding (214-300/1848 nt)	mutL →	DNA mismatch repair protein MutL
42	4	3	42432	1463594	G→A	G19D (GGC→GAC)	paaX →	DNA-binding transcriptional repressor PaaX
42	4	3	42432	418248	T→A	I120I (ATT→ATA)	phoR →	sensory histidine kinase PhoR
42	4	3	42432	2736080	C→T	intergenic (-69/-66)	rluD ← / → bamD	23S rRNA pseudouridine(1911/1915/1917) synthase/outer membrane protein assembly factor BamD
42	4	3	42432	4185059	A→G	E1272G (GAG→GGG)	rpoB →	RNA polymerase subunit beta
42	4	3	42432	1387159	A→G	N147S (AAC→AGC)	tyrR →	DNA-binding transcriptional dual regulator TyrR
42	4	3	42432	1505100	C→T	A327A (GCG→GCA)	ydcO ←	putative transport protein YdcO
42	4	3	42432	1659121	T→C	G351G (GGT→GGC)	ynfE →	putative selenate reductase YnfE
42	4	4	42463	1741767	C→T	H119Y (CAT→TAT)	cfa →	cyclopropane fatty acyl phospholipid synthase
42	4	4	42463	4124080	C→A	G126V (GGC→GTC)	cytR ←	DNA-binding transcriptional repressor CytR
42	4	4	42463	1243195	T→C	F6L (TTT→CTT)	emtA →	lytic murein transglycosylase E
42	4	4	42463	4429737	A→G	intergenic (+182/-127)	fklB → / → cycA	FKBP-type peptidyl-prolyl cis-trans isomerase FklB/serine/alanine/glycine/cycloserine:H(+)symporter
42	4	4	42463	2942239	A→G	V110A (GTT→GCT)	gcvA ←	DNA-binding transcriptional dual regulator GcvA
42	4	4	42463	1437231	(T)9→8	intergenic (+2/+29)	micC → / ← ydbK	small regulatory RNA MicC/putative pyruvate-flavodoxin oxidoreductase
42	4	4	42463	3015307	A→G	T50A (ACC→GCC)	mocA →	molybdenum cofactor cytidylyltransferase
42	4	4	42463	4397625	Δ87 bp	coding (214-300/1848 nt)	mutL →	DNA mismatch repair protein MutL
42	4	4	42463	1464148	C→T	Q204* (CAG→TAG)	paaX →	DNA-binding transcriptional repressor PaaX
42	4	4	42463	2628879	G→A	F20F (TTC→TTT)	pdeF ←	cyclic di-GMP phosphodiesterase PdeF
42	4	4	42463	2259666	C→T	intergenic (-370/+53)	psuK ← / ← fruA	putative pseudouridine kinase/fructose-specific PTS multiphosphoryl transfer protein FruA
42	4	4	42463	4185059	A→G	E1272G (GAG→GGG)	rpoB →	RNA polymerase subunit beta
42	4	4	42463	1473715	G→A	pseudogene (3197/3495 nt)	ydbA →	putative outer membrane protein, N-terminal fragment
42	4	5	42493	3239796	A→G	intergenic (+251/-148)	alx → / → sstT	putative membrane-bound redox modulator Alx/serine/threonine:Na(+) symporter
42	4	5	42493	4397625	Δ87 bp	coding (214-300/1848 nt)	mutL →	DNA mismatch repair protein MutL
42	4	5	42493	4185059	A→G	E1272G (GAG→GGG)	rpoB →	RNA polymerase subunit beta
42	4	5	42493	3240217	A→G	T92A (ACC→GCC)	sstT →	serine/threonine:Na(+) symporter
42	4	5	42493	3240940	G→A	V333M (GTG→ATG)	sstT →	serine/threonine:Na(+) symporter
42	4	5	42493	1473715	G→A	pseudogene (3197/3495 nt)	ydbA →	putative outer membrane protein, N-terminal fragment
42	4	6	42524	3668263	G→A	A309V (GCC→GTC)	ccp ←	cytochrome c peroxidase
42	4	6	42524	4124080	C→T	G126D (GGC→GAC)	cytR ←	DNA-binding transcriptional repressor CytR
42	4	6	42524	2426566	C→T	D75N (GAT→AAT)	hisJ ←	histidine ABC transporter periplasmic binding protein
42	4	6	42524	2947437	T→C	noncoding (51/77 nt)	metZ →	tRNA-Met
42	4	6	42524	4397625	Δ87 bp	coding (214-300/1848 nt)	mutL →	DNA mismatch repair protein MutL
42	4	6	42524	1020068	T→C	intergenic (-15/+342)	ompA ← / ← sulA	outer membrane porin A/cell division inhibitor SulA
42	4	6	42524	1915475	Δ1 bp	coding (60/699 nt)	proQ ←	RNA chaperone ProQ
42	4	6	42524	1080065	T→C	I254T (ATT→ACT)	putP →	proline:Na(+) symporter
42	4	6	42524	4185059	A→G	E1272G (GAG→GGG)	rpoB →	RNA polymerase subunit beta
42	4	6	42524	1473715	G→A	pseudogene (3197/3495 nt)	ydbA →	putative outer membrane protein, N-terminal fragment
42	4	7	42554	4011503	T→C	L143P (CTG→CCG)	bioP →	biotin transporter
42	4	7	42554	4124080	C→A	G126V (GGC→GTC)	cytR ←	DNA-binding transcriptional repressor CytR
42	4	7	42554	3707549	A→T	Y53N (TAT→AAT)	dppA ←	dipeptide ABC transporter periplasmic binding protein
42	4	7	42554	1243195	T→C	F6L (TTT→CTT)	emtA →	lytic murein transglycosylase E
42	4	7	42554	2942239	A→G	V110A (GTT→GCT)	gcvA ←	DNA-binding transcriptional dual regulator GcvA
42	4	7	42554	4245839	G→A	A194V (GCG→GTG)	malE ←	maltose ABC transporter periplasmic binding protein
42	4	7	42554	1437231	(T)9→8	intergenic (+2/+29)	micC → / ← ydbK	small regulatory RNA MicC/putative pyruvate-flavodoxin oxidoreductase
42	4	7	42554	3015307	A→G	T50A (ACC→GCC)	mocA →	molybdenum cofactor cytidylyltransferase
42	4	7	42554	4397625	Δ87 bp	coding (214-300/1848 nt)	mutL →	DNA mismatch repair protein MutL
42	4	7	42554	1464148	C→T	Q204* (CAG→TAG)	paaX →	DNA-binding transcriptional repressor PaaX
42	4	7	42554	2628879	G→A	F20F (TTC→TTT)	pdeF ←	cyclic di-GMP phosphodiesterase PdeF
42	4	7	42554	2259666	C→T	intergenic (-370/+53)	psuK ← / ← fruA	putative pseudouridine kinase/fructose-specific PTS multiphosphoryl transfer protein FruA
42	4	7	42554	4185059	A→G	E1272G (GAG→GGG)	rpoB →	RNA polymerase subunit beta
42	4	7	42554	1473715	G→A	pseudogene (3197/3495 nt)	ydbA →	putative outer membrane protein, N-terminal fragment
42	4	8	42585	3239796	A→G	intergenic (+251/-148)	alx → / → sstT	putative membrane-bound redox modulator Alx/serine/threonine:Na(+) symporter
42	4	8	42585	2685824	(A)7→6	intergenic (-317/-11)	glyA ← / → hmp	serine hydroxymethyltransferase/nitric oxide dioxygenase
42	4	8	42585	4397625	Δ87 bp	coding (214-300/1848 nt)	mutL →	DNA mismatch repair protein MutL
42	4	8	42585	4185059	A→G	E1272G (GAG→GGG)	rpoB →	RNA polymerase subunit beta
42	4	8	42585	3240217	A→G	T92A (ACC→GCC)	sstT →	serine/threonine:Na(+) symporter
42	4	8	42585	3240940	G→A	V333M (GTG→ATG)	sstT →	serine/threonine:Na(+) symporter
42	4	8	42585	1473715	G→A	pseudogene (3197/3495 nt)	ydbA →	putative outer membrane protein, N-terminal fragment
42	4	9	42616	1741767	C→T	H119Y (CAT→TAT)	cfa →	cyclopropane fatty acyl phospholipid synthase
42	4	9	42616	4124080	C→A	G126V (GGC→GTC)	cytR ←	DNA-binding transcriptional repressor CytR
42	4	9	42616	1243195	T→C	F6L (TTT→CTT)	emtA →	lytic murein transglycosylase E
42	4	9	42616	4429737	A→G	intergenic (+182/-127)	fklB → / → cycA	FKBP-type peptidyl-prolyl cis-trans isomerase FklB/serine/alanine/glycine/cycloserine:H(+)symporter
42	4	9	42616	2942239	A→G	V110A (GTT→GCT)	gcvA ←	DNA-binding transcriptional dual regulator GcvA
42	4	9	42616	1437231	(T)9→8	intergenic (+2/+29)	micC → / ← ydbK	small regulatory RNA MicC/putative pyruvate-flavodoxin oxidoreductase
42	4	9	42616	3015307	A→G	T50A (ACC→GCC)	mocA →	molybdenum cofactor cytidylyltransferase
42	4	9	42616	4397625	Δ87 bp	coding (214-300/1848 nt)	mutL →	DNA mismatch repair protein MutL
42	4	9	42616	1464148	C→T	Q204* (CAG→TAG)	paaX →	DNA-binding transcriptional repressor PaaX
42	4	9	42616	2628879	G→A	F20F (TTC→TTT)	pdeF ←	cyclic di-GMP phosphodiesterase PdeF
42	4	9	42616	2259666	C→T	intergenic (-370/+53)	psuK ← / ← fruA	putative pseudouridine kinase/fructose-specific PTS multiphosphoryl transfer protein FruA
42	4	9	42616	4185059	A→G	E1272G (GAG→GGG)	rpoB →	RNA polymerase subunit beta
42	4	9	42616	1473715	G→A	pseudogene (3197/3495 nt)	ydbA →	putative outer membrane protein, N-terminal fragment
42	5	1	S_MWS2_N707_S503	4429854	A→G	intergenic (+299/-10)	fklB → / → cycA	FKBP-type peptidyl-prolyl cis-trans isomerase FklB/serine/alanine/glycine/cycloserine:H(+)symporter
42	5	1	S_MWS2_N707_S503	3050808	C→A	intergenic (-141/-150)	gcvT ← / → yqfI	aminomethyltransferase/protein YqfI
42	5	1	S_MWS2_N707_S503	4186632	C→G	T428S (ACT→AGT)	rpoC →	RNA polymerase subunit beta'
42	5	10	S_MWS2_N708_S504	4284575	A→C	F110V (TTC→GTC)	actP ←	acetate/glycolate:cation symporter
42	5	10	S_MWS2_N708_S504	663006	+C	coding (958/1212 nt)	dacA ←	D-alanyl-D-alanine carboxypeptidase DacA
42	5	10	S_MWS2_N708_S504	1463107	G→T	S328I (AGC→ATC)	paaK →	phenylacetate-CoA ligase
42	5	10	S_MWS2_N708_S504	4184955	C→G	H1237Q (CAC→CAG)	rpoB →	RNA polymerase subunit beta
42	5	2	S_MWS2_N707_S504	4284575	A→C	F110V (TTC→GTC)	actP ←	acetate/glycolate:cation symporter
42	5	2	S_MWS2_N707_S504	663006	+C	coding (958/1212 nt)	dacA ←	D-alanyl-D-alanine carboxypeptidase DacA
42	5	2	S_MWS2_N707_S504	1463107	G→T	S328I (AGC→ATC)	paaK →	phenylacetate-CoA ligase
42	5	2	S_MWS2_N707_S504	4184955	C→G	H1237Q (CAC→CAG)	rpoB →	RNA polymerase subunit beta
42	5	3	S_MWS2_N707_S505	4284575	A→C	F110V (TTC→GTC)	actP ←	acetate/glycolate:cation symporter
42	5	3	S_MWS2_N707_S505	3050808	C→A	intergenic (-141/-150)	gcvT ← / → yqfI	aminomethyltransferase/protein YqfI
42	5	3	S_MWS2_N707_S505	1464386	Δ1 bp	coding (848/951 nt)	paaX →	DNA-binding transcriptional repressor PaaX
42	5	3	S_MWS2_N707_S505	4186632	C→G	T428S (ACT→AGT)	rpoC →	RNA polymerase subunit beta'
42	5	4	S_MWS2_N707_S506	4123498	+A	coding (959/1026 nt)	cytR ←	DNA-binding transcriptional repressor CytR
42	5	4	S_MWS2_N707_S506	882136	G→T	A200E (GCG→GAG)	deoR ←	DNA-binding transcriptional repressor DeoR
42	5	4	S_MWS2_N707_S506	3343398	(AAAC)3→2	coding (563-566/576 nt)coding (19-22/558 nt)	lptC → / lptA →	lipopolysaccharide transport system protein LptClipopolysaccharide transport system protein LptA
42	5	4	S_MWS2_N707_S506	2259422	A→C	intergenic (-126/+297)	psuK ← / ← fruA	putative pseudouridine kinase/fructose-specific PTS multiphosphoryl transfer protein FruA
42	5	4	S_MWS2_N707_S506	3967465	C→T	A350V (GCT→GTT)	rho →	transcription termination factor Rho
42	5	5	S_MWS2_N707_S507	4123498	+A	coding (959/1026 nt)	cytR ←	DNA-binding transcriptional repressor CytR
42	5	5	S_MWS2_N707_S507	882136	G→T	A200E (GCG→GAG)	deoR ←	DNA-binding transcriptional repressor DeoR
42	5	5	S_MWS2_N707_S507	3343398	(AAAC)3→2	coding (563-566/576 nt)coding (19-22/558 nt)	lptC → / lptA →	lipopolysaccharide transport system protein LptClipopolysaccharide transport system protein LptA
42	5	5	S_MWS2_N707_S507	2259422	A→C	intergenic (-126/+297)	psuK ← / ← fruA	putative pseudouridine kinase/fructose-specific PTS multiphosphoryl transfer protein FruA
42	5	5	S_MWS2_N707_S507	3967465	C→T	A350V (GCT→GTT)	rho →	transcription termination factor Rho
42	5	6	S_MWS2_N707_S508	3050808	C→A	intergenic (-141/-150)	gcvT ← / → yqfI	aminomethyltransferase/protein YqfI
42	5	6	S_MWS2_N707_S508	689047	T→A	intergenic (-34/+296)	insH-3 ← / ← lnt	IS5 transposase and trans-activator/apolipoprotein N-acyltransferase
42	5	6	S_MWS2_N707_S508	4186632	C→G	T428S (ACT→AGT)	rpoC →	RNA polymerase subunit beta'
42	5	7	S_MWS2_N708_S501	564213	Δ1 bp	coding (268/633 nt)	fimZ ←	putative LuxR family transcriptional regulator FimZ
42	5	7	S_MWS2_N708_S501	2942775	(GTTGTGTT)2→1	noncoding (80-87/205 nt)	gcvB →	small regulatory RNA GcvB
42	5	7	S_MWS2_N708_S501	4186632	C→G	T428S (ACT→AGT)	rpoC →	RNA polymerase subunit beta'
42	5	7	S_MWS2_N708_S501	3240844	G→A	A301T (GCG→ACG)	sstT →	serine/threonine:Na(+) symporter
42	5	8	S_MWS2_N708_S502	4284575	A→C	F110V (TTC→GTC)	actP ←	acetate/glycolate:cation symporter
42	5	8	S_MWS2_N708_S502	663006	+C	coding (958/1212 nt)	dacA ←	D-alanyl-D-alanine carboxypeptidase DacA
42	5	8	S_MWS2_N708_S502	1463107	G→T	S328I (AGC→ATC)	paaK →	phenylacetate-CoA ligase
42	5	8	S_MWS2_N708_S502	4184955	C→G	H1237Q (CAC→CAG)	rpoB →	RNA polymerase subunit beta
42	5	9	S_MWS2_N708_S503	4284575	A→C	F110V (TTC→GTC)	actP ←	acetate/glycolate:cation symporter
42	5	9	S_MWS2_N708_S503	663006	+C	coding (958/1212 nt)	dacA ←	D-alanyl-D-alanine carboxypeptidase DacA
42	5	9	S_MWS2_N708_S503	1463107	G→T	S328I (AGC→ATC)	paaK →	phenylacetate-CoA ligase
42	5	9	S_MWS2_N708_S503	4184955	C→G	H1237Q (CAC→CAG)	rpoB →	RNA polymerase subunit beta
64	1	1	64_1_TAGGCATG-TATCCTCT_L008_R1_001	4429737	A→G	intergenic (+182/-127)	fklB → / → cycA	FKBP-type peptidyl-prolyl cis-trans isomerase FklB/serine/alanine/glycine/cycloserine:H(+)symporter
64	1	1	64_1_TAGGCATG-TATCCTCT_L008_R1_001	2942635	(T)7→6	intergenic (-68/-61)	gcvA ← / → gcvB	DNA-binding transcriptional dual regulator GcvA/small regulatory RNA GcvB
64	1	1	64_1_TAGGCATG-TATCCTCT_L008_R1_001	3050808	C→A	intergenic (-141/-150)	gcvT ← / → yqfI	aminomethyltransferase/protein YqfI
64	1	1	64_1_TAGGCATG-TATCCTCT_L008_R1_001	1913976	T→C	K281E (AAA→GAA)	prc ←	tail-specific protease
64	1	1	64_1_TAGGCATG-TATCCTCT_L008_R1_001	4186632	C→G	T428S (ACT→AGT)	rpoC →	RNA polymerase subunit beta'
64	1	10	64_10_CTCTCTAC-AGAGTAGA_L008_R1_001	1915447	C→A	E30* (GAA→TAA)	proQ ←	RNA chaperone ProQ
64	1	10	64_10_CTCTCTAC-AGAGTAGA_L008_R1_001	1078219	T→G	T222P (ACC→CCC)	putA ←	fused DNA-binding transcriptional repressor/proline dehydrogenase/1-pyrroline-5-carboxylate dehydrogenase PutA
64	1	10	64_10_CTCTCTAC-AGAGTAGA_L008_R1_001	1079482	C→A	L60M (CTG→ATG)	putP →	proline:Na(+) symporter
64	1	10	64_10_CTCTCTAC-AGAGTAGA_L008_R1_001	4185059	A→T	E1272V (GAG→GTG)	rpoB →	RNA polymerase subunit beta
64	1	10	64_10_CTCTCTAC-AGAGTAGA_L008_R1_001	4187741	C→T	R798C (CGT→TGT)	rpoC →	RNA polymerase subunit beta'
64	1	10	64_10_CTCTCTAC-AGAGTAGA_L008_R1_001	4112872	IS2 (-) +5 bp	intergenic (+117/-91)	yiiR → / → yiiS	DUF805 domain-containing protein YiiR/DUF406 domain-containing protein YiiS
64	1	2	64_2_TAGGCATG-AGAGTAGA_L008_R1_001	1915447	C→A	E30* (GAA→TAA)	proQ ←	RNA chaperone ProQ
64	1	2	64_2_TAGGCATG-AGAGTAGA_L008_R1_001	1078219	T→G	T222P (ACC→CCC)	putA ←	fused DNA-binding transcriptional repressor/proline dehydrogenase/1-pyrroline-5-carboxylate dehydrogenase PutA
64	1	2	64_2_TAGGCATG-AGAGTAGA_L008_R1_001	1079482	C→A	L60M (CTG→ATG)	putP →	proline:Na(+) symporter
64	1	2	64_2_TAGGCATG-AGAGTAGA_L008_R1_001	4185059	A→T	E1272V (GAG→GTG)	rpoB →	RNA polymerase subunit beta
64	1	2	64_2_TAGGCATG-AGAGTAGA_L008_R1_001	4187741	C→T	R798C (CGT→TGT)	rpoC →	RNA polymerase subunit beta'
64	1	3	64_3_TAGGCATG-GTAAGGAG_L008_R1_001	1915447	C→A	E30* (GAA→TAA)	proQ ←	RNA chaperone ProQ
64	1	3	64_3_TAGGCATG-GTAAGGAG_L008_R1_001	1078219	T→G	T222P (ACC→CCC)	putA ←	fused DNA-binding transcriptional repressor/proline dehydrogenase/1-pyrroline-5-carboxylate dehydrogenase PutA
64	1	3	64_3_TAGGCATG-GTAAGGAG_L008_R1_001	1079482	C→A	L60M (CTG→ATG)	putP →	proline:Na(+) symporter
64	1	3	64_3_TAGGCATG-GTAAGGAG_L008_R1_001	4185059	A→T	E1272V (GAG→GTG)	rpoB →	RNA polymerase subunit beta
64	1	3	64_3_TAGGCATG-GTAAGGAG_L008_R1_001	4187741	C→T	R798C (CGT→TGT)	rpoC →	RNA polymerase subunit beta'
64	1	4	64_4_TAGGCATG-ACTGCATA_L008_R1_001	1915447	C→A	E30* (GAA→TAA)	proQ ←	RNA chaperone ProQ
64	1	4	64_4_TAGGCATG-ACTGCATA_L008_R1_001	1078219	T→G	T222P (ACC→CCC)	putA ←	fused DNA-binding transcriptional repressor/proline dehydrogenase/1-pyrroline-5-carboxylate dehydrogenase PutA
64	1	4	64_4_TAGGCATG-ACTGCATA_L008_R1_001	1079482	C→A	L60M (CTG→ATG)	putP →	proline:Na(+) symporter
64	1	4	64_4_TAGGCATG-ACTGCATA_L008_R1_001	4185059	A→T	E1272V (GAG→GTG)	rpoB →	RNA polymerase subunit beta
64	1	4	64_4_TAGGCATG-ACTGCATA_L008_R1_001	4187741	C→T	R798C (CGT→TGT)	rpoC →	RNA polymerase subunit beta'
64	1	5	64_5_TAGGCATG-AAGGAGTA_L008_R1_001	1915447	C→A	E30* (GAA→TAA)	proQ ←	RNA chaperone ProQ
64	1	5	64_5_TAGGCATG-AAGGAGTA_L008_R1_001	1078219	T→G	T222P (ACC→CCC)	putA ←	fused DNA-binding transcriptional repressor/proline dehydrogenase/1-pyrroline-5-carboxylate dehydrogenase PutA
64	1	5	64_5_TAGGCATG-AAGGAGTA_L008_R1_001	1079482	C→A	L60M (CTG→ATG)	putP →	proline:Na(+) symporter
64	1	5	64_5_TAGGCATG-AAGGAGTA_L008_R1_001	4185059	A→T	E1272V (GAG→GTG)	rpoB →	RNA polymerase subunit beta
64	1	5	64_5_TAGGCATG-AAGGAGTA_L008_R1_001	4187741	C→T	R798C (CGT→TGT)	rpoC →	RNA polymerase subunit beta'
64	1	6	64_6_TAGGCATG-CTAAGCCT_L008_R1_001	1915447	C→A	E30* (GAA→TAA)	proQ ←	RNA chaperone ProQ
64	1	6	64_6_TAGGCATG-CTAAGCCT_L008_R1_001	1078219	T→G	T222P (ACC→CCC)	putA ←	fused DNA-binding transcriptional repressor/proline dehydrogenase/1-pyrroline-5-carboxylate dehydrogenase PutA
64	1	6	64_6_TAGGCATG-CTAAGCCT_L008_R1_001	1079482	C→A	L60M (CTG→ATG)	putP →	proline:Na(+) symporter
64	1	6	64_6_TAGGCATG-CTAAGCCT_L008_R1_001	4185059	A→T	E1272V (GAG→GTG)	rpoB →	RNA polymerase subunit beta
64	1	6	64_6_TAGGCATG-CTAAGCCT_L008_R1_001	4187741	C→T	R798C (CGT→TGT)	rpoC →	RNA polymerase subunit beta'
64	1	7	64_7_CTCTCTAC-TAGATCGC_L008_R1_001	1915447	C→A	E30* (GAA→TAA)	proQ ←	RNA chaperone ProQ
64	1	7	64_7_CTCTCTAC-TAGATCGC_L008_R1_001	1078219	T→G	T222P (ACC→CCC)	putA ←	fused DNA-binding transcriptional repressor/proline dehydrogenase/1-pyrroline-5-carboxylate dehydrogenase PutA
64	1	7	64_7_CTCTCTAC-TAGATCGC_L008_R1_001	1079482	C→A	L60M (CTG→ATG)	putP →	proline:Na(+) symporter
64	1	7	64_7_CTCTCTAC-TAGATCGC_L008_R1_001	4185059	A→T	E1272V (GAG→GTG)	rpoB →	RNA polymerase subunit beta
64	1	7	64_7_CTCTCTAC-TAGATCGC_L008_R1_001	4187741	C→T	R798C (CGT→TGT)	rpoC →	RNA polymerase subunit beta'
64	1	8	64_8_CTCTCTAC-CTCTCTAT_L008_R1_001	1915447	C→A	E30* (GAA→TAA)	proQ ←	RNA chaperone ProQ
64	1	8	64_8_CTCTCTAC-CTCTCTAT_L008_R1_001	1078219	T→G	T222P (ACC→CCC)	putA ←	fused DNA-binding transcriptional repressor/proline dehydrogenase/1-pyrroline-5-carboxylate dehydrogenase PutA
64	1	8	64_8_CTCTCTAC-CTCTCTAT_L008_R1_001	1079482	C→A	L60M (CTG→ATG)	putP →	proline:Na(+) symporter
64	1	8	64_8_CTCTCTAC-CTCTCTAT_L008_R1_001	4185059	A→T	E1272V (GAG→GTG)	rpoB →	RNA polymerase subunit beta
64	1	8	64_8_CTCTCTAC-CTCTCTAT_L008_R1_001	4187741	C→T	R798C (CGT→TGT)	rpoC →	RNA polymerase subunit beta'
64	1	9	64_9_CTCTCTAC-TATCCTCT_L008_R1_001	3922549	(C)5→4	intergenic (-109/+508)	atpI ← / ← rsmG	ATP synthase accessory factor/16S rRNA m(7)G527 methyltransferase
64	1	9	64_9_CTCTCTAC-TATCCTCT_L008_R1_001	3683161	A→G	V96A (GTT→GCT)	dctA ←	C4 dicarboxylate/orotate:H(+) symporter
64	1	9	64_9_CTCTCTAC-TATCCTCT_L008_R1_001	3683467	C→A	intergenic (-20/+163)	dctA ← / ← pdeK	C4 dicarboxylate/orotate:H(+) symporter/putative c-di-GMP phosphodiesterase PdeK
64	1	9	64_9_CTCTCTAC-TATCCTCT_L008_R1_001	3683472	G→A	intergenic (-25/+158)	dctA ← / ← pdeK	C4 dicarboxylate/orotate:H(+) symporter/putative c-di-GMP phosphodiesterase PdeK
64	1	9	64_9_CTCTCTAC-TATCCTCT_L008_R1_001	1463923	C→T	Q129* (CAG→TAG)	paaX →	DNA-binding transcriptional repressor PaaX
64	1	9	64_9_CTCTCTAC-TATCCTCT_L008_R1_001	1080551	Δ2 bp	coding (1247-1248/1509 nt)	putP →	proline:Na(+) symporter
64	1	9	64_9_CTCTCTAC-TATCCTCT_L008_R1_001	4186349	A→C	K334Q (AAA→CAA)	rpoC →	RNA polymerase subunit beta'
64	2	1	42370	4429748	T→A	intergenic (+193/-116)	fklB → / → cycA	FKBP-type peptidyl-prolyl cis-trans isomerase FklB/serine/alanine/glycine/cycloserine:H(+)symporter
64	2	1	42370	689114	C→T	intergenic (-101/+229)	insH-3 ← / ← lnt	IS5 transposase and trans-activator/apolipoprotein N-acyltransferase
64	2	1	42370	2857991	C→A	T300K (ACG→AAG)	mutS →	DNA mismatch repair protein MutS
64	2	1	42370	4290738	A→G	Y88C (TAC→TGC)	nrfD →	putative menaquinol-cytochrome c reductase subunit NrfD
64	2	1	42370	1913814	G→A	R335C (CGT→TGT)	prc ←	tail-specific protease
64	2	1	42370	1738094	(A)7→8	coding (251/1026 nt)	purR →	DNA-binding transcriptional repressor PurR
64	2	1	42370	1125759	Δ1 bp	coding (198/585 nt)	rimJ →	ribosomal-protein-S5-alanine N-acetyltransferase
64	2	1	42370	205084	T→C	S198P (TCC→CCC)	rnhB →	RNase HII
64	2	1	42370	4185059	A→G	E1272G (GAG→GGG)	rpoB →	RNA polymerase subunit beta
64	2	1	42370	130331	(ATG)4→3	coding (928-930/1854 nt)	yacH ←	DUF3300 domain-containing protein YacH
64	2	1	42370	1349529	C→T	G193G (GGG→GGA)	yciW ←	putative oxidoreductase
64	2	1	42370	4002910	A→G	F95S (TTT→TCT)	yigG ←	inner membrane protein
64	2	1	42370	2028219	C→G	G51A (GGG→GCG)	yodC ←	protein YodC
64	2	10	42644	3486285	G→A	E56K (GAG→AAG)	crp →	DNA-binding transcriptional dual regulator CRP
64	2	10	42644	3050808	C→A	intergenic (-141/-150)	gcvT ← / → yqfI	aminomethyltransferase/protein YqfI
64	2	10	42644	1915141	C→A	E132* (GAA→TAA)	proQ ←	RNA chaperone ProQ
64	2	10	42644	1080149	T→A	L282Q (CTG→CAG)	putP →	proline:Na(+) symporter
64	2	10	42644	4186631	A→T	T428S (ACT→TCT)	rpoC →	RNA polymerase subunit beta'
64	2	10	42644	1494485	C→T	R196Q (CGG→CAG)	ydcI ←	putative DNA-binding transcriptional repressor YdcI
64	2	2	42401	4220897	A→G	Y531H (TAT→CAT)	arpA ←	regulator of acetyl CoA synthetase
64	2	2	42401	4429748	T→A	intergenic (+193/-116)	fklB → / → cycA	FKBP-type peptidyl-prolyl cis-trans isomerase FklB/serine/alanine/glycine/cycloserine:H(+)symporter
64	2	2	42401	689114	C→T	intergenic (-101/+229)	insH-3 ← / ← lnt	IS5 transposase and trans-activator/apolipoprotein N-acyltransferase
64	2	2	42401	2857991	C→A	T300K (ACG→AAG)	mutS →	DNA mismatch repair protein MutS
64	2	2	42401	4290738	A→G	Y88C (TAC→TGC)	nrfD →	putative menaquinol-cytochrome c reductase subunit NrfD
64	2	2	42401	1913814	G→A	R335C (CGT→TGT)	prc ←	tail-specific protease
64	2	2	42401	2695586	A→G	intergenic (-43/-215)	purL ← / → mltF	phosphoribosylformylglycinamide synthetase/membrane-bound lytic murein transglycosylase F
64	2	2	42401	1738094	(A)7→8	coding (251/1026 nt)	purR →	DNA-binding transcriptional repressor PurR
64	2	2	42401	1125759	Δ1 bp	coding (198/585 nt)	rimJ →	ribosomal-protein-S5-alanine N-acetyltransferase
64	2	2	42401	4185059	A→G	E1272G (GAG→GGG)	rpoB →	RNA polymerase subunit beta
64	2	2	42401	2578850	G→A	G62D (GGC→GAC)	talA →	transaldolase A
64	2	2	42401	130331	(ATG)4→3	coding (928-930/1854 nt)	yacH ←	DUF3300 domain-containing protein YacH
64	2	2	42401	1349529	C→T	G193G (GGG→GGA)	yciW ←	putative oxidoreductase
64	2	2	42401	4002910	A→G	F95S (TTT→TCT)	yigG ←	inner membrane protein
64	2	2	42401	2028219	C→G	G51A (GGG→GCG)	yodC ←	protein YodC
64	2	3	42430	3050808	C→A	intergenic (-141/-150)	gcvT ← / → yqfI	aminomethyltransferase/protein YqfI
64	2	3	42430	1915141	C→A	E132* (GAA→TAA)	proQ ←	RNA chaperone ProQ
64	2	3	42430	1078261	C→T	A208T (GCC→ACC)	putA ←	fused DNA-binding transcriptional repressor/proline dehydrogenase/1-pyrroline-5-carboxylate dehydrogenase PutA
64	2	3	42430	1080149	T→A	L282Q (CTG→CAG)	putP →	proline:Na(+) symporter
64	2	3	42430	4186631	A→T	T428S (ACT→TCT)	rpoC →	RNA polymerase subunit beta'
64	2	4	42461	4220897	A→G	Y531H (TAT→CAT)	arpA ←	regulator of acetyl CoA synthetase
64	2	4	42461	4429748	T→A	intergenic (+193/-116)	fklB → / → cycA	FKBP-type peptidyl-prolyl cis-trans isomerase FklB/serine/alanine/glycine/cycloserine:H(+)symporter
64	2	4	42461	689114	C→T	intergenic (-101/+229)	insH-3 ← / ← lnt	IS5 transposase and trans-activator/apolipoprotein N-acyltransferase
64	2	4	42461	2857991	C→A	T300K (ACG→AAG)	mutS →	DNA mismatch repair protein MutS
64	2	4	42461	4290738	A→G	Y88C (TAC→TGC)	nrfD →	putative menaquinol-cytochrome c reductase subunit NrfD
64	2	4	42461	1913814	G→A	R335C (CGT→TGT)	prc ←	tail-specific protease
64	2	4	42461	2695586	A→G	intergenic (-43/-215)	purL ← / → mltF	phosphoribosylformylglycinamide synthetase/membrane-bound lytic murein transglycosylase F
64	2	4	42461	1738094	(A)7→8	coding (251/1026 nt)	purR →	DNA-binding transcriptional repressor PurR
64	2	4	42461	1125759	Δ1 bp	coding (198/585 nt)	rimJ →	ribosomal-protein-S5-alanine N-acetyltransferase
64	2	4	42461	4185059	A→G	E1272G (GAG→GGG)	rpoB →	RNA polymerase subunit beta
64	2	4	42461	2578850	G→A	G62D (GGC→GAC)	talA →	transaldolase A
64	2	4	42461	130331	(ATG)4→3	coding (928-930/1854 nt)	yacH ←	DUF3300 domain-containing protein YacH
64	2	4	42461	1349529	C→T	G193G (GGG→GGA)	yciW ←	putative oxidoreductase
64	2	4	42461	4002910	A→G	F95S (TTT→TCT)	yigG ←	inner membrane protein
64	2	4	42461	2028219	C→G	G51A (GGG→GCG)	yodC ←	protein YodC
64	2	5	42491	2173368	Δ2 bp	pseudogene (910-911/1358 nt)	gatC ←	galactitol-specific PTS enzyme IIC component
64	2	5	42491	3050808	C→A	intergenic (-141/-150)	gcvT ← / → yqfI	aminomethyltransferase/protein YqfI
64	2	5	42491	1915471	+G	coding (64/699 nt)	proQ ←	RNA chaperone ProQ
64	2	5	42491	1080149	T→A	L282Q (CTG→CAG)	putP →	proline:Na(+) symporter
64	2	5	42491	4186631	A→T	T428S (ACT→TCT)	rpoC →	RNA polymerase subunit beta'
64	2	5	42491	1925013	C→A	intergenic (-44/-95)	yobA ← / → holE	CopC domain-containing protein/DNA polymerase III subunit theta
64	2	5	42491	1925027	G→A	intergenic (-58/-81)	yobA ← / → holE	CopC domain-containing protein/DNA polymerase III subunit theta
64	2	6	42522	662949	Δ1 bp	coding (1015/1212 nt)	dacA ←	D-alanyl-D-alanine carboxypeptidase DacA
64	2	6	42522	1645879	IS2 (-) +5 bp	intergenic (-7/-14)	relB ← / → ydfV	Qin prophage; antitoxin/DNA-binding transcriptional repressor RelB/Qin prophage; protein YdfV
64	2	6	42522	3377994	T→A	I72F (ATC→TTC)	rpsI ←	30S ribosomal subunit protein S9
64	2	7	42552	923953	IS2 (-) +3 bp	coding (690-692/2277 nt)	clpA →	ATP-dependent Clp protease ATP-binding subunit ClpA
64	2	7	42552	3050808	C→A	intergenic (-141/-150)	gcvT ← / → yqfI	aminomethyltransferase/protein YqfI
64	2	7	42552	1915141	C→A	E132* (GAA→TAA)	proQ ←	RNA chaperone ProQ
64	2	7	42552	1078261	C→T	A208T (GCC→ACC)	putA ←	fused DNA-binding transcriptional repressor/proline dehydrogenase/1-pyrroline-5-carboxylate dehydrogenase PutA
64	2	7	42552	1080149	T→A	L282Q (CTG→CAG)	putP →	proline:Na(+) symporter
64	2	7	42552	4186631	A→T	T428S (ACT→TCT)	rpoC →	RNA polymerase subunit beta'
64	2	8	42583	3050808	C→A	intergenic (-141/-150)	gcvT ← / → yqfI	aminomethyltransferase/protein YqfI
64	2	8	42583	1915141	C→A	E132* (GAA→TAA)	proQ ←	RNA chaperone ProQ
64	2	8	42583	1078261	C→T	A208T (GCC→ACC)	putA ←	fused DNA-binding transcriptional repressor/proline dehydrogenase/1-pyrroline-5-carboxylate dehydrogenase PutA
64	2	8	42583	1080149	T→A	L282Q (CTG→CAG)	putP →	proline:Na(+) symporter
64	2	8	42583	4186631	A→T	T428S (ACT→TCT)	rpoC →	RNA polymerase subunit beta'
64	2	9	42614	1933664	G→T	A314D (GCC→GAC)	edd ←	phosphogluconate dehydratase
64	2	9	42614	2173370	Δ2 bp	pseudogene (908-909/1358 nt)	gatC ←	galactitol-specific PTS enzyme IIC component
64	2	9	42614	3050808	C→A	intergenic (-141/-150)	gcvT ← / → yqfI	aminomethyltransferase/protein YqfI
64	2	9	42614	1915471	+G	coding (64/699 nt)	proQ ←	RNA chaperone ProQ
64	2	9	42614	1080149	T→A	L282Q (CTG→CAG)	putP →	proline:Na(+) symporter
64	2	9	42614	4186631	A→T	T428S (ACT→TCT)	rpoC →	RNA polymerase subunit beta'
64	2	9	42614	1925013	C→A	intergenic (-44/-95)	yobA ← / → holE	CopC domain-containing protein/DNA polymerase III subunit theta
64	2	9	42614	1925027	G→A	intergenic (-58/-81)	yobA ← / → holE	CopC domain-containing protein/DNA polymerase III subunit theta
64	3	1	42371	3050808	C→A	intergenic (-141/-150)	gcvT ← / → yqfI	aminomethyltransferase/protein YqfI
64	3	1	42371	1915141	+C	coding (394/699 nt)	proQ ←	RNA chaperone ProQ
64	3	1	42371	1077867	C→A	R339L (CGC→CTC)	putA ←	fused DNA-binding transcriptional repressor/proline dehydrogenase/1-pyrroline-5-carboxylate dehydrogenase PutA
64	3	1	42371	1080149	T→A	L282Q (CTG→CAG)	putP →	proline:Na(+) symporter
64	3	1	42371	4186632	C→G	T428S (ACT→AGT)	rpoC →	RNA polymerase subunit beta'
64	3	1	42371	2897554	G→T	T106K (ACG→AAG)	ygcS ←	putative transporter YgcS
64	3	1	42371	1079166	G→A	intergenic (+20/-139)	ymdG → / → putP	protein YmdG/proline:Na(+) symporter
64	3	10	42645	3707549	A→T	Y53N (TAT→AAT)	dppA ←	dipeptide ABC transporter periplasmic binding protein
64	3	10	42645	3050808	C→A	intergenic (-141/-150)	gcvT ← / → yqfI	aminomethyltransferase/protein YqfI
64	3	10	42645	1912832	A→G	I662T (ATC→ACC)	prc ←	tail-specific protease
64	3	10	42645	4186632	C→G	T428S (ACT→AGT)	rpoC →	RNA polymerase subunit beta'
64	3	2	42402	3050808	C→A	intergenic (-141/-150)	gcvT ← / → yqfI	aminomethyltransferase/protein YqfI
64	3	2	42402	1915141	+C	coding (394/699 nt)	proQ ←	RNA chaperone ProQ
64	3	2	42402	1080149	T→A	L282Q (CTG→CAG)	putP →	proline:Na(+) symporter
64	3	2	42402	4186632	C→G	T428S (ACT→AGT)	rpoC →	RNA polymerase subunit beta'
64	3	3	42431	3239796	A→G	intergenic (+251/-148)	alx → / → sstT	putative membrane-bound redox modulator Alx/serine/threonine:Na(+) symporter
64	3	3	42431	380022	(G)10→9	intergenic (-141/+47)	frmR ← / ← yaiO	DNA-binding transcriptional repressor FrmR/outer membrane protein YaiO
64	3	3	42431	4581468	C→T	V527V (GTG→GTA)	hsdM ←	type I restriction enzyme EcoKI methyltransferase component
64	3	3	42431	2857113	Δ1 bp	coding (21/2562 nt)	mutS →	DNA mismatch repair protein MutS
64	3	3	42431	4185059	A→G	E1272G (GAG→GGG)	rpoB →	RNA polymerase subunit beta
64	3	3	42431	3240217	A→G	T92A (ACC→GCC)	sstT →	serine/threonine:Na(+) symporter
64	3	3	42431	3240718	G→A	V259M (GTG→ATG)	sstT →	serine/threonine:Na(+) symporter
64	3	3	42431	759182	C→T	A159A (GCC→GCT)	sucA →	subunit of E1(0) component of 2-oxoglutarate dehydrogenase
64	3	3	42431	3102265	G→A	D196D (GAC→GAT)	trmI ←	tRNA m(7)G46 methyltransferase
64	3	3	42431	333688	A→G	V249A (GTC→GCC)	yahB ←	putative LysR-type DNA-binding transcriptional regulator YahB
64	3	3	42431	1921832	A→G	H18R (CAC→CGC)	yebV →	protein YebV
64	3	4	42462	689105	C→T	intergenic (-92/+238)	insH-3 ← / ← lnt	IS5 transposase and trans-activator/apolipoprotein N-acyltransferase
64	3	4	42462	2406154	G→A	A163V (GCA→GTA)	lrhA ←	DNA-binding transcriptional dual regulator LrhA
64	3	4	42462	2857113	Δ1 bp	coding (21/2562 nt)	mutS →	DNA mismatch repair protein MutS
64	3	4	42462	4185059	A→G	E1272G (GAG→GGG)	rpoB →	RNA polymerase subunit beta
64	3	4	42462	3240217	A→G	T92A (ACC→GCC)	sstT →	serine/threonine:Na(+) symporter
64	3	4	42462	3102265	G→A	D196D (GAC→GAT)	trmI ←	tRNA m(7)G46 methyltransferase
64	3	4	42462	333688	A→G	V249A (GTC→GCC)	yahB ←	putative LysR-type DNA-binding transcriptional regulator YahB
64	3	4	42462	1921832	A→G	H18R (CAC→CGC)	yebV →	protein YebV
64	3	4	42462	1925032	G→A	intergenic (-63/-76)	yobA ← / → holE	CopC domain-containing protein/DNA polymerase III subunit theta
64	3	5	42492	4429737	A→G	intergenic (+182/-127)	fklB → / → cycA	FKBP-type peptidyl-prolyl cis-trans isomerase FklB/serine/alanine/glycine/cycloserine:H(+)symporter
64	3	5	42492	2942635	(T)7→6	intergenic (-68/-61)	gcvA ← / → gcvB	DNA-binding transcriptional dual regulator GcvA/small regulatory RNA GcvB
64	3	5	42492	3050808	C→A	intergenic (-141/-150)	gcvT ← / → yqfI	aminomethyltransferase/protein YqfI
64	3	5	42492	1914975	IS2 (+) +5 bp	coding (556-560/699 nt)	proQ ←	RNA chaperone ProQ
64	3	5	42492	4186632	C→G	T428S (ACT→AGT)	rpoC →	RNA polymerase subunit beta'
64	3	6	42523	1301998	A→C	S273R (AGC→CGC)	oppA →	oligopeptide ABC transporter periplasmic binding protein
64	3	6	42523	1080149	T→A	L282Q (CTG→CAG)	putP →	proline:Na(+) symporter
64	3	6	42523	4184955	C→G	H1237Q (CAC→CAG)	rpoB →	RNA polymerase subunit beta
64	3	7	42553	380022	(G)10→9	intergenic (-141/+47)	frmR ← / ← yaiO	DNA-binding transcriptional repressor FrmR/outer membrane protein YaiO
64	3	7	42553	2942653	Δ1 bp	intergenic (-86/-43)	gcvA ← / → gcvB	DNA-binding transcriptional dual regulator GcvA/small regulatory RNA GcvB
64	3	7	42553	373336	T→C	M139T (ATG→ACG)	mhpF →	acetaldehyde dehydrogenase (acylating)
64	3	7	42553	2857113	Δ1 bp	coding (21/2562 nt)	mutS →	DNA mismatch repair protein MutS
64	3	7	42553	1896443	C→T	P92S (CCT→TCT)	nudL →	putative NUDIX hydrolase with low 3-phosphohydroxypyruvate phosphatase activity
64	3	7	42553	1913561	A→T	V419D (GTC→GAC)	prc ←	tail-specific protease
64	3	7	42553	4185059	A→G	E1272G (GAG→GGG)	rpoB →	RNA polymerase subunit beta
64	3	7	42553	3473963	T→C	E40G (GAA→GGA)	rpsG ←	30S ribosomal subunit protein S7
64	3	7	42553	3102265	G→A	D196D (GAC→GAT)	trmI ←	tRNA m(7)G46 methyltransferase
64	3	7	42553	2461190	A→G	intergenic (-256/-116)	yfcZ ← / → fadL	DUF406 domain-containing protein YfcZ/long-chain fatty acid outer membrane channel/bacteriophage T2 receptor
64	3	7	42553	3379266	(C)7→8	coding (732/1128 nt)	zapE ←	cell division factor ZapE with ATPase activity
64	3	8	42584	3707549	A→T	Y53N (TAT→AAT)	dppA ←	dipeptide ABC transporter periplasmic binding protein
64	3	8	42584	3050808	C→A	intergenic (-141/-150)	gcvT ← / → yqfI	aminomethyltransferase/protein YqfI
64	3	8	42584	1912832	A→G	I662T (ATC→ACC)	prc ←	tail-specific protease
64	3	8	42584	3708730	T→C	intergenic (-38/+54)	proK ← / ← eptB	tRNA-Pro/Kdo2-lipid A phosphoethanolamine 7''-transferase
64	3	8	42584	4186632	C→G	T428S (ACT→AGT)	rpoC →	RNA polymerase subunit beta'
64	3	9	42615	3239866	Δ48 bp	intergenic (+321/-31)	alx → / → sstT	putative membrane-bound redox modulator Alx/serine/threonine:Na(+) symporter
64	3	9	42615	4186349	A→C	K334Q (AAA→CAA)	rpoC →	RNA polymerase subunit beta'
64	3	9	42615	3214427	A→G	N461D (AAC→GAC)	rpoD →	RNA polymerase, sigma 70 (sigma D) factor
64	3	9	42615	3240226	G→A	A95T (GCT→ACT)	sstT →	serine/threonine:Na(+) symporter
64	4	1	42372	3903006	(G)5→6	coding (696/1413 nt)	bglB ←	6-phospho-beta-glucosidase B
64	4	1	42372	2942251	A→G	I106T (ATT→ACT)	gcvA ←	DNA-binding transcriptional dual regulator GcvA
64	4	1	42372	3548909	A→G	C388R (TGT→CGT)	malQ ←	4-alpha-glucanotransferase
64	4	1	42372	4397625	Δ87 bp	coding (214-300/1848 nt)	mutL →	DNA mismatch repair protein MutL
64	4	1	42372	1915183	G→A	Q118* (CAA→TAA)	proQ ←	RNA chaperone ProQ
64	4	1	42372	1079918	T→C	V205A (GTC→GCC)	putP →	proline:Na(+) symporter
64	4	1	42372	2940954	A→G	V97A (GTA→GCA)	rlmM ←	23S rRNA 2'-O-ribose C2498 methyltransferase
64	4	1	42372	4185059	A→G	E1272G (GAG→GGG)	rpoB →	RNA polymerase subunit beta
64	4	1	42372	3240217	A→G	T92A (ACC→GCC)	sstT →	serine/threonine:Na(+) symporter
64	4	1	42372	4034208	A→G	K355R (AAG→AGG)	trkH →	K(+) transporter TrkH
64	4	1	42372	3640510	A→G	M134V (ATG→GTG)	uspA →	universal stress global stress response regulator
64	4	1	42372	827331	C→T	A551T (GCT→ACT)	ybhF ←	putative ABC exporter ATP binding subunit
64	4	1	42372	1473715	G→A	pseudogene (3197/3495 nt)	ydbA →	putative outer membrane protein, N-terminal fragment
64	4	1	42372	1924986	(T)5→6	intergenic (-17/-122)	yobA ← / → holE	CopC domain-containing protein/DNA polymerase III subunit theta
64	4	1	42372	2986786	G→A	E314K (GAG→AAG)	yqeG →	putative transporter YqeG
64	4	10	42646	4058590	G→A	A62T (GCT→ACT)	bipA →	ribosome-dependent GTPase, ribosome assembly factor
64	4	10	42646	196057	C→T	T127T (ACC→ACT)	cdsA →	CDP-diglyceride synthetase
64	4	10	42646	4429737	A→G	intergenic (+182/-127)	fklB → / → cycA	FKBP-type peptidyl-prolyl cis-trans isomerase FklB/serine/alanine/glycine/cycloserine:H(+)symporter
64	4	10	42646	1141091	G→A	intergenic (+105/+91)	flgL → / ← rne	flagellar hook-filament junction protein 2/ribonuclease E
64	4	10	42646	2795436	A→G	E395G (GAA→GGA)	gabP →	4-aminobutyrate:H(+) symporter
64	4	10	42646	2942096	C→T	E158K (GAA→AAA)	gcvA ←	DNA-binding transcriptional dual regulator GcvA
64	4	10	42646	195670	(G)5→4	intergenic (+6/-7)	ispU → / → cdsA	undecaprenyl diphosphate synthase/CDP-diglyceride synthetase
64	4	10	42646	3294722	T→C	G441G (GGT→GGC)	lpoA →	outer membrane lipoprotein - activator of MrcA activity
64	4	10	42646	2154670	A→G	S219G (AGT→GGT)	mdtA →	multidrug efflux pump membrane fusion protein MdtA
64	4	10	42646	1226522	IS2 (+) +5 bp	intergenic (-442/-74)	minC ← / → ycgJ	Z-ring positioning protein MinC/PF05666 family protein YcgJ
64	4	10	42646	4397625	Δ87 bp	coding (214-300/1848 nt)	mutL →	DNA mismatch repair protein MutL
64	4	10	42646	2392270	C→T	D258N (GAC→AAC)	nuoM ←	NADH:quinone oxidoreductase subunit M
64	4	10	42646	3440788	A→G	I81T (ATC→ACC)	rpoA ←	RNA polymerase subunit alpha
64	4	10	42646	4185059	A→G	E1272G (GAG→GGG)	rpoB →	RNA polymerase subunit beta
64	4	10	42646	197663	A→G	E373G (GAA→GGA)	rseP →	intramembrane zinc metalloprotease
64	4	10	42646	1387159	A→G	N147S (AAC→AGC)	tyrR →	DNA-binding transcriptional dual regulator TyrR
64	4	10	42646	3022991	A→G	Y559C (TAT→TGT)	xdhD →	fused putative xanthine/hypoxanthine oxidase: molybdopterin-binding subunit and Fe-S binding subunit
64	4	10	42646	177225	G→A	R134C (CGT→TGT)	yadS ←	conserved inner membrane protein YadS
64	4	10	42646	2970653	(T)5→4	coding (234/714 nt)	ygdQ →	UPF0053 inner membrane protein YgdQ
64	4	10	42646	1659121	T→C	G351G (GGT→GGC)	ynfE →	putative selenate reductase YnfE
64	4	2	42403	3668263	G→A	A309V (GCC→GTC)	ccp ←	cytochrome c peroxidase
64	4	2	42403	4124080	C→T	G126D (GGC→GAC)	cytR ←	DNA-binding transcriptional repressor CytR
64	4	2	42403	2426566	C→T	D75N (GAT→AAT)	hisJ ←	histidine ABC transporter periplasmic binding protein
64	4	2	42403	365628	G→A	F226F (TTC→TTT)	lacZ ←	beta-galactosidase
64	4	2	42403	2947437	T→C	noncoding (51/77 nt)	metZ →	tRNA-Met
64	4	2	42403	4397625	Δ87 bp	coding (214-300/1848 nt)	mutL →	DNA mismatch repair protein MutL
64	4	2	42403	1020068	T→C	intergenic (-15/+342)	ompA ← / ← sulA	outer membrane porin A/cell division inhibitor SulA
64	4	2	42403	1915475	Δ1 bp	coding (60/699 nt)	proQ ←	RNA chaperone ProQ
64	4	2	42403	1080065	T→C	I254T (ATT→ACT)	putP →	proline:Na(+) symporter
64	4	2	42403	4185059	A→G	E1272G (GAG→GGG)	rpoB →	RNA polymerase subunit beta
64	4	2	42403	1473715	G→A	pseudogene (3197/3495 nt)	ydbA →	putative outer membrane protein, N-terminal fragment
64	4	2	42403	1079160	T→A	intergenic (+14/-145)	ymdG → / → putP	protein YmdG/proline:Na(+) symporter
64	4	3	42432	3668263	G→A	A309V (GCC→GTC)	ccp ←	cytochrome c peroxidase
64	4	3	42432	4124080	C→T	G126D (GGC→GAC)	cytR ←	DNA-binding transcriptional repressor CytR
64	4	3	42432	2426566	C→T	D75N (GAT→AAT)	hisJ ←	histidine ABC transporter periplasmic binding protein
64	4	3	42432	365628	G→A	F226F (TTC→TTT)	lacZ ←	beta-galactosidase
64	4	3	42432	2947437	T→C	noncoding (51/77 nt)	metZ →	tRNA-Met
64	4	3	42432	4397625	Δ87 bp	coding (214-300/1848 nt)	mutL →	DNA mismatch repair protein MutL
64	4	3	42432	1020068	T→C	intergenic (-15/+342)	ompA ← / ← sulA	outer membrane porin A/cell division inhibitor SulA
64	4	3	42432	1915475	Δ1 bp	coding (60/699 nt)	proQ ←	RNA chaperone ProQ
64	4	3	42432	1080065	T→C	I254T (ATT→ACT)	putP →	proline:Na(+) symporter
64	4	3	42432	4185059	A→G	E1272G (GAG→GGG)	rpoB →	RNA polymerase subunit beta
64	4	3	42432	1473715	G→A	pseudogene (3197/3495 nt)	ydbA →	putative outer membrane protein, N-terminal fragment
64	4	3	42432	1079160	T→A	intergenic (+14/-145)	ymdG → / → putP	protein YmdG/proline:Na(+) symporter
64	4	4	42463	4058590	G→A	A62T (GCT→ACT)	bipA →	ribosome-dependent GTPase, ribosome assembly factor
64	4	4	42463	196057	C→T	T127T (ACC→ACT)	cdsA →	CDP-diglyceride synthetase
64	4	4	42463	923186	IS2 (-) +5 bp	coding (274-278/321 nt)	clpS →	specificity factor for ClpA-ClpP chaperone-protease complex
64	4	4	42463	4429737	A→G	intergenic (+182/-127)	fklB → / → cycA	FKBP-type peptidyl-prolyl cis-trans isomerase FklB/serine/alanine/glycine/cycloserine:H(+)symporter
64	4	4	42463	1141091	G→A	intergenic (+105/+91)	flgL → / ← rne	flagellar hook-filament junction protein 2/ribonuclease E
64	4	4	42463	2795436	A→G	E395G (GAA→GGA)	gabP →	4-aminobutyrate:H(+) symporter
64	4	4	42463	2942096	C→T	E158K (GAA→AAA)	gcvA ←	DNA-binding transcriptional dual regulator GcvA
64	4	4	42463	195670	(G)5→4	intergenic (+6/-7)	ispU → / → cdsA	undecaprenyl diphosphate synthase/CDP-diglyceride synthetase
64	4	4	42463	3294722	T→C	G441G (GGT→GGC)	lpoA →	outer membrane lipoprotein - activator of MrcA activity
64	4	4	42463	4397625	Δ87 bp	coding (214-300/1848 nt)	mutL →	DNA mismatch repair protein MutL
64	4	4	42463	1913909	A→G	V303A (GTG→GCG)	prc ←	tail-specific protease
64	4	4	42463	3440788	A→G	I81T (ATC→ACC)	rpoA ←	RNA polymerase subunit alpha
64	4	4	42463	4185059	A→G	E1272G (GAG→GGG)	rpoB →	RNA polymerase subunit beta
64	4	4	42463	197663	A→G	E373G (GAA→GGA)	rseP →	intramembrane zinc metalloprotease
64	4	4	42463	1387159	A→G	N147S (AAC→AGC)	tyrR →	DNA-binding transcriptional dual regulator TyrR
64	4	4	42463	3022991	A→G	Y559C (TAT→TGT)	xdhD →	fused putative xanthine/hypoxanthine oxidase: molybdopterin-binding subunit and Fe-S binding subunit
64	4	4	42463	177225	G→A	R134C (CGT→TGT)	yadS ←	conserved inner membrane protein YadS
64	4	4	42463	2970653	(T)5→4	coding (234/714 nt)	ygdQ →	UPF0053 inner membrane protein YgdQ
64	4	4	42463	2995831	A→G	pseudogene (190/707 nt)	ygeN ←	putative type III secretion system protein
64	4	4	42463	1659121	T→C	G351G (GGT→GGC)	ynfE →	putative selenate reductase YnfE
64	4	5	42493	3903006	(G)5→6	coding (696/1413 nt)	bglB ←	6-phospho-beta-glucosidase B
64	4	5	42493	2942251	A→G	I106T (ATT→ACT)	gcvA ←	DNA-binding transcriptional dual regulator GcvA
64	4	5	42493	3548909	A→G	C388R (TGT→CGT)	malQ ←	4-alpha-glucanotransferase
64	4	5	42493	4397625	Δ87 bp	coding (214-300/1848 nt)	mutL →	DNA mismatch repair protein MutL
64	4	5	42493	1915183	G→A	Q118* (CAA→TAA)	proQ ←	RNA chaperone ProQ
64	4	5	42493	1079918	T→C	V205A (GTC→GCC)	putP →	proline:Na(+) symporter
64	4	5	42493	2940954	A→G	V97A (GTA→GCA)	rlmM ←	23S rRNA 2'-O-ribose C2498 methyltransferase
64	4	5	42493	4185059	A→G	E1272G (GAG→GGG)	rpoB →	RNA polymerase subunit beta
64	4	5	42493	3240217	A→G	T92A (ACC→GCC)	sstT →	serine/threonine:Na(+) symporter
64	4	5	42493	4034208	A→G	K355R (AAG→AGG)	trkH →	K(+) transporter TrkH
64	4	5	42493	827331	C→T	A551T (GCT→ACT)	ybhF ←	putative ABC exporter ATP binding subunit
64	4	5	42493	1473715	G→A	pseudogene (3197/3495 nt)	ydbA →	putative outer membrane protein, N-terminal fragment
64	4	5	42493	1924986	(T)5→6	intergenic (-17/-122)	yobA ← / → holE	CopC domain-containing protein/DNA polymerase III subunit theta
64	4	5	42493	2986786	G→A	E314K (GAG→AAG)	yqeG →	putative transporter YqeG
64	4	6	42524	4058590	G→A	A62T (GCT→ACT)	bipA →	ribosome-dependent GTPase, ribosome assembly factor
64	4	6	42524	196057	C→T	T127T (ACC→ACT)	cdsA →	CDP-diglyceride synthetase
64	4	6	42524	924950	(CTG)3→2	coding (1687-1689/2277 nt)	clpA →	ATP-dependent Clp protease ATP-binding subunit ClpA
64	4	6	42524	4429737	A→G	intergenic (+182/-127)	fklB → / → cycA	FKBP-type peptidyl-prolyl cis-trans isomerase FklB/serine/alanine/glycine/cycloserine:H(+)symporter
64	4	6	42524	1141091	G→A	intergenic (+105/+91)	flgL → / ← rne	flagellar hook-filament junction protein 2/ribonuclease E
64	4	6	42524	2795436	A→G	E395G (GAA→GGA)	gabP →	4-aminobutyrate:H(+) symporter
64	4	6	42524	2942096	C→T	E158K (GAA→AAA)	gcvA ←	DNA-binding transcriptional dual regulator GcvA
64	4	6	42524	195670	(G)5→4	intergenic (+6/-7)	ispU → / → cdsA	undecaprenyl diphosphate synthase/CDP-diglyceride synthetase
64	4	6	42524	3294722	T→C	G441G (GGT→GGC)	lpoA →	outer membrane lipoprotein - activator of MrcA activity
64	4	6	42524	4397625	Δ87 bp	coding (214-300/1848 nt)	mutL →	DNA mismatch repair protein MutL
64	4	6	42524	1912859	T→C	D653G (GAT→GGT)	prc ←	tail-specific protease
64	4	6	42524	3440788	A→G	I81T (ATC→ACC)	rpoA ←	RNA polymerase subunit alpha
64	4	6	42524	4185059	A→G	E1272G (GAG→GGG)	rpoB →	RNA polymerase subunit beta
64	4	6	42524	197663	A→G	E373G (GAA→GGA)	rseP →	intramembrane zinc metalloprotease
64	4	6	42524	1387159	A→G	N147S (AAC→AGC)	tyrR →	DNA-binding transcriptional dual regulator TyrR
64	4	6	42524	3022991	A→G	Y559C (TAT→TGT)	xdhD →	fused putative xanthine/hypoxanthine oxidase: molybdopterin-binding subunit and Fe-S binding subunit
64	4	6	42524	177225	G→A	R134C (CGT→TGT)	yadS ←	conserved inner membrane protein YadS
64	4	6	42524	2970653	(T)5→4	coding (234/714 nt)	ygdQ →	UPF0053 inner membrane protein YgdQ
64	4	6	42524	1659121	T→C	G351G (GGT→GGC)	ynfE →	putative selenate reductase YnfE
64	4	7	42554	4058590	G→A	A62T (GCT→ACT)	bipA →	ribosome-dependent GTPase, ribosome assembly factor
64	4	7	42554	196057	C→T	T127T (ACC→ACT)	cdsA →	CDP-diglyceride synthetase
64	4	7	42554	923186	IS2 (-) +5 bp	coding (274-278/321 nt)	clpS →	specificity factor for ClpA-ClpP chaperone-protease complex
64	4	7	42554	4429737	A→G	intergenic (+182/-127)	fklB → / → cycA	FKBP-type peptidyl-prolyl cis-trans isomerase FklB/serine/alanine/glycine/cycloserine:H(+)symporter
64	4	7	42554	1141091	G→A	intergenic (+105/+91)	flgL → / ← rne	flagellar hook-filament junction protein 2/ribonuclease E
64	4	7	42554	2795436	A→G	E395G (GAA→GGA)	gabP →	4-aminobutyrate:H(+) symporter
64	4	7	42554	2942096	C→T	E158K (GAA→AAA)	gcvA ←	DNA-binding transcriptional dual regulator GcvA
64	4	7	42554	195670	(G)5→4	intergenic (+6/-7)	ispU → / → cdsA	undecaprenyl diphosphate synthase/CDP-diglyceride synthetase
64	4	7	42554	3294722	T→C	G441G (GGT→GGC)	lpoA →	outer membrane lipoprotein - activator of MrcA activity
64	4	7	42554	4397625	Δ87 bp	coding (214-300/1848 nt)	mutL →	DNA mismatch repair protein MutL
64	4	7	42554	1913909	A→G	V303A (GTG→GCG)	prc ←	tail-specific protease
64	4	7	42554	3440788	A→G	I81T (ATC→ACC)	rpoA ←	RNA polymerase subunit alpha
64	4	7	42554	4185059	A→G	E1272G (GAG→GGG)	rpoB →	RNA polymerase subunit beta
64	4	7	42554	197663	A→G	E373G (GAA→GGA)	rseP →	intramembrane zinc metalloprotease
64	4	7	42554	1387159	A→G	N147S (AAC→AGC)	tyrR →	DNA-binding transcriptional dual regulator TyrR
64	4	7	42554	3022991	A→G	Y559C (TAT→TGT)	xdhD →	fused putative xanthine/hypoxanthine oxidase: molybdopterin-binding subunit and Fe-S binding subunit
64	4	7	42554	177225	G→A	R134C (CGT→TGT)	yadS ←	conserved inner membrane protein YadS
64	4	7	42554	2970653	(T)5→4	coding (234/714 nt)	ygdQ →	UPF0053 inner membrane protein YgdQ
64	4	7	42554	1659121	T→C	G351G (GGT→GGC)	ynfE →	putative selenate reductase YnfE
64	4	8	42585	3903006	(G)5→6	coding (696/1413 nt)	bglB ←	6-phospho-beta-glucosidase B
64	4	8	42585	2173365	Δ2 bp	pseudogene (913-914/1358 nt)	gatC ←	galactitol-specific PTS enzyme IIC component
64	4	8	42585	2942251	A→G	I106T (ATT→ACT)	gcvA ←	DNA-binding transcriptional dual regulator GcvA
64	4	8	42585	3548909	A→G	C388R (TGT→CGT)	malQ ←	4-alpha-glucanotransferase
64	4	8	42585	4397625	Δ87 bp	coding (214-300/1848 nt)	mutL →	DNA mismatch repair protein MutL
64	4	8	42585	1543302	Δ2 bp	coding (758-759/1389 nt)	narU ←	nitrate/nitrite transporter NarU
64	4	8	42585	1915183	G→A	Q118* (CAA→TAA)	proQ ←	RNA chaperone ProQ
64	4	8	42585	1079918	T→C	V205A (GTC→GCC)	putP →	proline:Na(+) symporter
64	4	8	42585	2940954	A→G	V97A (GTA→GCA)	rlmM ←	23S rRNA 2'-O-ribose C2498 methyltransferase
64	4	8	42585	4185059	A→G	E1272G (GAG→GGG)	rpoB →	RNA polymerase subunit beta
64	4	8	42585	3240217	A→G	T92A (ACC→GCC)	sstT →	serine/threonine:Na(+) symporter
64	4	8	42585	4034208	A→G	K355R (AAG→AGG)	trkH →	K(+) transporter TrkH
64	4	8	42585	827331	C→T	A551T (GCT→ACT)	ybhF ←	putative ABC exporter ATP binding subunit
64	4	8	42585	1473715	G→A	pseudogene (3197/3495 nt)	ydbA →	putative outer membrane protein, N-terminal fragment
64	4	8	42585	1924986	(T)5→6	intergenic (-17/-122)	yobA ← / → holE	CopC domain-containing protein/DNA polymerase III subunit theta
64	4	9	42616	4058590	G→A	A62T (GCT→ACT)	bipA →	ribosome-dependent GTPase, ribosome assembly factor
64	4	9	42616	196057	C→T	T127T (ACC→ACT)	cdsA →	CDP-diglyceride synthetase
64	4	9	42616	4429737	A→G	intergenic (+182/-127)	fklB → / → cycA	FKBP-type peptidyl-prolyl cis-trans isomerase FklB/serine/alanine/glycine/cycloserine:H(+)symporter
64	4	9	42616	1141091	G→A	intergenic (+105/+91)	flgL → / ← rne	flagellar hook-filament junction protein 2/ribonuclease E
64	4	9	42616	2013059	T→C	intergenic (-45/-170)	fliE ← / → fliF	flagellar basal-body protein FliE/flagellar basal-body MS-ring and collar protein
64	4	9	42616	2795436	A→G	E395G (GAA→GGA)	gabP →	4-aminobutyrate:H(+) symporter
64	4	9	42616	2942096	C→T	E158K (GAA→AAA)	gcvA ←	DNA-binding transcriptional dual regulator GcvA
64	4	9	42616	195670	(G)5→4	intergenic (+6/-7)	ispU → / → cdsA	undecaprenyl diphosphate synthase/CDP-diglyceride synthetase
64	4	9	42616	3294722	T→C	G441G (GGT→GGC)	lpoA →	outer membrane lipoprotein - activator of MrcA activity
64	4	9	42616	4397625	Δ87 bp	coding (214-300/1848 nt)	mutL →	DNA mismatch repair protein MutL
64	4	9	42616	1125906	G→A	W115* (TGG→TGA)	rimJ →	ribosomal-protein-S5-alanine N-acetyltransferase
64	4	9	42616	3440788	A→G	I81T (ATC→ACC)	rpoA ←	RNA polymerase subunit alpha
64	4	9	42616	4185059	A→G	E1272G (GAG→GGG)	rpoB →	RNA polymerase subunit beta
64	4	9	42616	197663	A→G	E373G (GAA→GGA)	rseP →	intramembrane zinc metalloprotease
64	4	9	42616	1387159	A→G	N147S (AAC→AGC)	tyrR →	DNA-binding transcriptional dual regulator TyrR
64	4	9	42616	3022991	A→G	Y559C (TAT→TGT)	xdhD →	fused putative xanthine/hypoxanthine oxidase: molybdopterin-binding subunit and Fe-S binding subunit
64	4	9	42616	177225	G→A	R134C (CGT→TGT)	yadS ←	conserved inner membrane protein YadS
64	4	9	42616	2197926	C→T	intergenic (+628/-2353)	yehF → / → yehI	putative protein YehF/DUF4132 domain-containing protein YehI
64	4	9	42616	2970653	(T)5→4	coding (234/714 nt)	ygdQ →	UPF0053 inner membrane protein YgdQ
64	4	9	42616	3857943	G→T	N154K (AAC→AAA)	yidJ ←	putative sulfatase/phosphatase
64	4	9	42616	1659121	T→C	G351G (GGT→GGC)	ynfE →	putative selenate reductase YnfE
64	5	1	42373	3050808	C→A	intergenic (-141/-150)	gcvT ← / → yqfI	aminomethyltransferase/protein YqfI
64	5	1	42373	1915448	Δ1 bp	coding (87/699 nt)	proQ ←	RNA chaperone ProQ
64	5	1	42373	1079750	C→T	A149V (GCG→GTG)	putP →	proline:Na(+) symporter
64	5	1	42373	4186632	C→G	T428S (ACT→AGT)	rpoC →	RNA polymerase subunit beta'
64	5	1	42373	1925018	C→T	intergenic (-49/-90)	yobA ← / → holE	CopC domain-containing protein/DNA polymerase III subunit theta
64	5	10	42647	3050808	C→A	intergenic (-141/-150)	gcvT ← / → yqfI	aminomethyltransferase/protein YqfI
64	5	10	42647	1915450	IS2 (-) +5 bp	coding (81-85/699 nt)	proQ ←	RNA chaperone ProQ
64	5	10	42647	1075094	A→T	D1263E (GAT→GAA)	putA ←	fused DNA-binding transcriptional repressor/proline dehydrogenase/1-pyrroline-5-carboxylate dehydrogenase PutA
64	5	10	42647	1080149	T→A	L282Q (CTG→CAG)	putP →	proline:Na(+) symporter
64	5	10	42647	4186632	C→G	T428S (ACT→AGT)	rpoC →	RNA polymerase subunit beta'
64	5	2	42404	3050808	C→A	intergenic (-141/-150)	gcvT ← / → yqfI	aminomethyltransferase/protein YqfI
64	5	2	42404	1915448	Δ1 bp	coding (87/699 nt)	proQ ←	RNA chaperone ProQ
64	5	2	42404	1079750	C→T	A149V (GCG→GTG)	putP →	proline:Na(+) symporter
64	5	2	42404	4186632	C→G	T428S (ACT→AGT)	rpoC →	RNA polymerase subunit beta'
64	5	2	42404	3367157	IS2 (-) +5 bp	coding (232-236/717 nt)	yhcF →	DUF1120 domain-containing protein YhcF
64	5	2	42404	1925018	C→T	intergenic (-49/-90)	yobA ← / → holE	CopC domain-containing protein/DNA polymerase III subunit theta
64	5	3	42433	4123498	+A	coding (959/1026 nt)	cytR ←	DNA-binding transcriptional repressor CytR
64	5	3	42433	882136	G→T	A200E (GCG→GAG)	deoR ←	DNA-binding transcriptional repressor DeoR
64	5	3	42433	3343398	(AAAC)3→2	coding (563-566/576 nt)/coding (19-22/558 nt)	lptC → / → lptA	lipopolysaccharide transport system protein LptC/lipopolysaccharide transport system protein LptA
64	5	3	42433	1464287	T→A	L250* (TTG→TAG)	paaX →	DNA-binding transcriptional repressor PaaX
64	5	3	42433	2259422	A→C	intergenic (-126/+297)	psuK ← / ← fruA	putative pseudouridine kinase/fructose-specific PTS multiphosphoryl transfer protein FruA
64	5	4	42464	4284575	A→C	F110V (TTC→GTC)	actP ←	acetate/glycolate:cation symporter
64	5	4	42464	663006	+C	coding (958/1212 nt)	dacA ←	D-alanyl-D-alanine carboxypeptidase DacA
64	5	4	42464	1463107	G→T	S328I (AGC→ATC)	paaK →	phenylacetate-CoA ligase
64	5	4	42464	1463710	C→A	R58S (CGC→AGC)	paaX →	DNA-binding transcriptional repressor PaaX
64	5	4	42464	4184955	C→G	H1237Q (CAC→CAG)	rpoB →	RNA polymerase subunit beta
64	5	5	42494	3682447	A→C	I334S (ATC→AGC)	dctA ←	C4 dicarboxylate/orotate:H(+) symporter
64	5	5	42494	3683161	A→G	V96A (GTT→GCT)	dctA ←	C4 dicarboxylate/orotate:H(+) symporter
64	5	5	42494	3683473	G→A	intergenic (-26/+157)	dctA ← / ← pdeK	C4 dicarboxylate/orotate:H(+) symporter/putative c-di-GMP phosphodiesterase PdeK
64	5	5	42494	1913323	C→T	W498* (TGG→TGA)	prc ←	tail-specific protease
64	5	5	42494	4186349	A→C	K334Q (AAA→CAA)	rpoC →	RNA polymerase subunit beta'
64	5	6	42525	2173363	Δ2 bp	pseudogene (915-916/1358 nt)	gatC ←	galactitol-specific PTS enzyme IIC component
64	5	6	42525	3050808	C→A	intergenic (-141/-150)	gcvT ← / → yqfI	aminomethyltransferase/protein YqfI
64	5	6	42525	1075094	A→T	D1263E (GAT→GAA)	putA ←	fused DNA-binding transcriptional repressor/proline dehydrogenase/1-pyrroline-5-carboxylate dehydrogenase PutA
64	5	6	42525	1080149	T→A	L282Q (CTG→CAG)	putP →	proline:Na(+) symporter
64	5	6	42525	4186632	C→G	T428S (ACT→AGT)	rpoC →	RNA polymerase subunit beta'
64	5	7	42555	3707549	A→T	Y53N (TAT→AAT)	dppA ←	dipeptide ABC transporter periplasmic binding protein
64	5	7	42555	3050808	C→A	intergenic (-141/-150)	gcvT ← / → yqfI	aminomethyltransferase/protein YqfI
64	5	7	42555	4186632	C→G	T428S (ACT→AGT)	rpoC →	RNA polymerase subunit beta'
64	5	7	42555	3213339	T→A	V98E (GTA→GAA)	rpoD →	RNA polymerase, sigma 70 (sigma D) factor
64	5	8	42586	3707549	A→T	Y53N (TAT→AAT)	dppA ←	dipeptide ABC transporter periplasmic binding protein
64	5	8	42586	3050808	C→A	intergenic (-141/-150)	gcvT ← / → yqfI	aminomethyltransferase/protein YqfI
64	5	8	42586	4186632	C→G	T428S (ACT→AGT)	rpoC →	RNA polymerase subunit beta'
64	5	8	42586	3213339	T→A	V98E (GTA→GAA)	rpoD →	RNA polymerase, sigma 70 (sigma D) factor
64	5	9	42617	4123498	+A	coding (959/1026 nt)	cytR ←	DNA-binding transcriptional repressor CytR
64	5	9	42617	882136	G→T	A200E (GCG→GAG)	deoR ←	DNA-binding transcriptional repressor DeoR
64	5	9	42617	3343398	(AAAC)3→2	coding (563-566/576 nt)/coding (19-22/558 nt)	lptC → / → ptA	lipopolysaccharide transport system protein LptC/lipopolysaccharide transport system protein LptA
64	5	9	42617	1464287	T→A	L250* (TTG→TAG)	paaX →	DNA-binding transcriptional repressor PaaX
64	5	9	42617	2259422	A→C	intergenic (-126/+297)	psuK ← / ← fruA	putative pseudouridine kinase/fructose-specific PTS multiphosphoryl transfer protein FruA
127	1	1	42369	3486178	A→G	H20R (CAC→CGC)	crp →	DNA-binding transcriptional dual regulator CRP
127	1	1	42369	4429854	A→G	intergenic (+299/-10)	fklB → / → cycA	FKBP-type peptidyl-prolyl cis-trans isomerase FklB/serine/alanine/glycine/cycloserine:H(+)symporter
127	1	1	42369	1966358	A→T	intergenic (-167/+35)	flhB ← / ← cheZ	flagellar biosynthesis protein FlhB/chemotaxis protein CheZ
127	1	1	42369	3050808	C→A	intergenic (-141/-150)	gcvT ← / → yqfI	aminomethyltransferase/protein YqfI
127	1	1	42369	1915463	+A	coding (72/699 nt)	proQ ←	RNA chaperone ProQ
127	1	1	42369	1125603	IS2 (+) +5 bp	coding (42-46/585 nt)	rimJ →	ribosomal-protein-S5-alanine N-acetyltransferase
127	1	1	42369	4186632	C→G	T428S (ACT→AGT)	rpoC →	RNA polymerase subunit beta'
127	1	11	42674	2321922	G→A	M19I (ATG→ATA)	atoC →	DNA-binding transcriptional activator/ornithine decarboxylase inhibitor AtoC
127	1	11	42674	1235139	C→A	P68T (CCG→ACG)	fadR →	DNA-binding transcriptional dual regulator FadR
127	1	11	42674	3472434	C→A	G361C (GGT→TGT)	fusA ←	elongation factor G
127	1	11	42674	1915447	C→A	E30* (GAA→TAA)	proQ ←	RNA chaperone ProQ
127	1	11	42674	1078219	T→G	T222P (ACC→CCC)	putA ←	fused DNA-binding transcriptional repressor/proline dehydrogenase/1-pyrroline-5-carboxylate dehydrogenase PutA
127	1	11	42674	1079482	C→A	L60M (CTG→ATG)	putP →	proline:Na(+) symporter
127	1	11	42674	4185059	A→T	E1272V (GAG→GTG)	rpoB →	RNA polymerase subunit beta
127	1	11	42674	4187741	C→T	R798C (CGT→TGT)	rpoC →	RNA polymerase subunit beta'
127	1	12	42704	2322235	T→C	S124P (TCA→CCA)	atoC →	DNA-binding transcriptional activator/ornithine decarboxylase inhibitor AtoC
127	1	12	42704	1235139	C→A	P68T (CCG→ACG)	fadR →	DNA-binding transcriptional dual regulator FadR
127	1	12	42704	3472434	C→A	G361C (GGT→TGT)	fusA ←	elongation factor G
127	1	12	42704	1915447	C→A	E30* (GAA→TAA)	proQ ←	RNA chaperone ProQ
127	1	12	42704	1078219	T→G	T222P (ACC→CCC)	putA ←	fused DNA-binding transcriptional repressor/proline dehydrogenase/1-pyrroline-5-carboxylate dehydrogenase PutA
127	1	12	42704	1079482	C→A	L60M (CTG→ATG)	putP →	proline:Na(+) symporter
127	1	12	42704	4185059	A→T	E1272V (GAG→GTG)	rpoB →	RNA polymerase subunit beta
127	1	12	42704	4187741	C→T	R798C (CGT→TGT)	rpoC →	RNA polymerase subunit beta'
127	1	13	39813	2321922	G→A	M19I (ATG→ATA)	atoC →	DNA-binding transcriptional activator/ornithine decarboxylase inhibitor AtoC
127	1	13	39813	1235139	C→A	P68T (CCG→ACG)	fadR →	DNA-binding transcriptional dual regulator FadR
127	1	13	39813	3472434	C→A	G361C (GGT→TGT)	fusA ←	elongation factor G
127	1	13	39813	1915447	C→A	E30* (GAA→TAA)	proQ ←	RNA chaperone ProQ
127	1	13	39813	1078219	T→G	T222P (ACC→CCC)	putA ←	fused DNA-binding transcriptional repressor/proline dehydrogenase/1-pyrroline-5-carboxylate dehydrogenase PutA
127	1	13	39813	1079482	C→A	L60M (CTG→ATG)	putP →	proline:Na(+) symporter
127	1	13	39813	4185059	A→T	E1272V (GAG→GTG)	rpoB →	RNA polymerase subunit beta
127	1	13	39813	4187741	C→T	R798C (CGT→TGT)	rpoC →	RNA polymerase subunit beta'
127	1	14	40178	2322235	T→C	S124P (TCA→CCA)	atoC →	DNA-binding transcriptional activator/ornithine decarboxylase inhibitor AtoC
127	1	14	40178	1235139	C→A	P68T (CCG→ACG)	fadR →	DNA-binding transcriptional dual regulator FadR
127	1	14	40178	3472434	C→A	G361C (GGT→TGT)	fusA ←	elongation factor G
127	1	14	40178	1915447	C→A	E30* (GAA→TAA)	proQ ←	RNA chaperone ProQ
127	1	14	40178	1078219	T→G	T222P (ACC→CCC)	putA ←	fused DNA-binding transcriptional repressor/proline dehydrogenase/1-pyrroline-5-carboxylate dehydrogenase PutA
127	1	14	40178	1079482	C→A	L60M (CTG→ATG)	putP →	proline:Na(+) symporter
127	1	14	40178	4185059	A→T	E1272V (GAG→GTG)	rpoB →	RNA polymerase subunit beta
127	1	14	40178	4187741	C→T	R798C (CGT→TGT)	rpoC →	RNA polymerase subunit beta'
127	1	2	42400	3287069	IS2 (-) +5 bp	intergenic (+44/-353)	agaI → / → yraH	putative deaminase AgaI/putative fimbrial protein YraH
127	1	2	42400	3486178	A→G	H20R (CAC→CGC)	crp →	DNA-binding transcriptional dual regulator CRP
127	1	2	42400	4429854	A→G	intergenic (+299/-10)	fklB → / → cycA	FKBP-type peptidyl-prolyl cis-trans isomerase FklB/serine/alanine/glycine/cycloserine:H(+)symporter
127	1	2	42400	1966358	A→T	intergenic (-167/+35)	flhB ← / ← cheZ	flagellar biosynthesis protein FlhB/chemotaxis protein CheZ
127	1	2	42400	3050808	C→A	intergenic (-141/-150)	gcvT ← / → yqfI	aminomethyltransferase/protein YqfI
127	1	2	42400	1915463	+A	coding (72/699 nt)	proQ ←	RNA chaperone ProQ
127	1	2	42400	1125603	IS2 (+) +5 bp	coding (42-46/585 nt)	rimJ →	ribosomal-protein-S5-alanine N-acetyltransferase
127	1	2	42400	4186632	C→G	T428S (ACT→AGT)	rpoC →	RNA polymerase subunit beta'
127	1	3	42429	3486178	A→G	H20R (CAC→CGC)	crp →	DNA-binding transcriptional dual regulator CRP
127	1	3	42429	4429854	A→G	intergenic (+299/-10)	fklB → / → cycA	FKBP-type peptidyl-prolyl cis-trans isomerase FklB/serine/alanine/glycine/cycloserine:H(+)symporter
127	1	3	42429	1966358	A→T	intergenic (-167/+35)	flhB ← / ← cheZ	flagellar biosynthesis protein FlhB/chemotaxis protein CheZ
127	1	3	42429	3050808	C→A	intergenic (-141/-150)	gcvT ← / → yqfI	aminomethyltransferase/protein YqfI
127	1	3	42429	1915463	+A	coding (72/699 nt)	proQ ←	RNA chaperone ProQ
127	1	3	42429	1125603	IS2 (+) +5 bp	coding (42-46/585 nt)	rimJ →	ribosomal-protein-S5-alanine N-acetyltransferase
127	1	3	42429	4186632	C→G	T428S (ACT→AGT)	rpoC →	RNA polymerase subunit beta'
127	1	4	42460	3486178	A→G	H20R (CAC→CGC)	crp →	DNA-binding transcriptional dual regulator CRP
127	1	4	42460	4429854	A→G	intergenic (+299/-10)	fklB → / → cycA	FKBP-type peptidyl-prolyl cis-trans isomerase FklB/serine/alanine/glycine/cycloserine:H(+)symporter
127	1	4	42460	1966358	A→T	intergenic (-167/+35)	flhB ← / ← cheZ	flagellar biosynthesis protein FlhB/chemotaxis protein CheZ
127	1	4	42460	3050808	C→A	intergenic (-141/-150)	gcvT ← / → yqfI	aminomethyltransferase/protein YqfI
127	1	4	42460	1652436	IS2 (-) +5 bp	pseudogene (925-929/1197 nt)	intQ →	Qin prophage; putative defective integrase
127	1	4	42460	1915463	+A	coding (72/699 nt)	proQ ←	RNA chaperone ProQ
127	1	4	42460	1125603	IS2 (+) +5 bp	coding (42-46/585 nt)	rimJ →	ribosomal-protein-S5-alanine N-acetyltransferase
127	1	4	42460	4186632	C→G	T428S (ACT→AGT)	rpoC →	RNA polymerase subunit beta'
127	1	4	42460	1585613	G→A	R292C (CGC→TGC)	ydeP ←	putative oxidoreductase YdeP
127	1	5	42490	2290114	Δ26,577 bp	IS5-mediated	[yejO]-[rcsB]	28 genes [yejO], narP, ccmH, ccmG, ccmF, ccmE, ccmD, ccmC, ccmB, ccmA, napC, napB, napH, napG, napA, napD, napF, yojO, eco, mqo, yojI, alkB, ada, ftp, ompC, micF, rcsD, [rcsB][yejO], narP, ccmH, ccmG, ccmF, ccmE, ccmD, ccmC, ccmB, ccmA, napC, napB, napH, napG, napA, napD, napF, yojO, eco, mqo, yojI, alkB, ada, ftp, ompC, micF, rcsD, [rcsB]
127	1	5	42490	3707549	A→T	Y53N (TAT→AAT)	dppA ←	dipeptide ABC transporter periplasmic binding protein
127	1	5	42490	1915447	C→A	E30* (GAA→TAA)	proQ ←	RNA chaperone ProQ
127	1	5	42490	1078219	T→G	T222P (ACC→CCC)	putA ←	fused DNA-binding transcriptional repressor/proline dehydrogenase/1-pyrroline-5-carboxylate dehydrogenase PutA
127	1	5	42490	1079482	C→A	L60M (CTG→ATG)	putP →	proline:Na(+) symporter
127	1	5	42490	4185059	A→T	E1272V (GAG→GTG)	rpoB →	RNA polymerase subunit beta
127	1	5	42490	764005	G→C	G331A (GGT→GCT)	sucC →	succinyl-CoA synthetase subunit beta
127	1	6	42521	3486178	A→G	H20R (CAC→CGC)	crp →	DNA-binding transcriptional dual regulator CRP
127	1	6	42521	4429854	A→G	intergenic (+299/-10)	fklB → / → cycA	FKBP-type peptidyl-prolyl cis-trans isomerase FklB/serine/alanine/glycine/cycloserine:H(+)symporter
127	1	6	42521	3050808	C→A	intergenic (-141/-150)	gcvT ← / → yqfI	aminomethyltransferase/protein YqfI
127	1	6	42521	1914807	(A)6→7	coding (10/2049 nt)	prc ←	tail-specific protease
127	1	6	42521	1125997	IS2 (-) +5 bp	coding (436-440/585 nt)	rimJ →	ribosomal-protein-S5-alanine N-acetyltransferase
127	1	6	42521	4186632	C→G	T428S (ACT→AGT)	rpoC →	RNA polymerase subunit beta'
127	1	6	42521	2799077	A→T	intergenic (-582/-87)	stpA ← / → alaE	DNA-binding transcriptional repressor StpA with RNA chaperone activity/L-alanine exporter
127	2	1	42370	3486285	G→A	E56K (GAG→AAG)	crp →	DNA-binding transcriptional dual regulator CRP
127	2	1	42370	3707549	A→T	Y53N (TAT→AAT)	dppA ←	dipeptide ABC transporter periplasmic binding protein
127	2	1	42370	3050808	C→A	intergenic (-141/-150)	gcvT ← / → yqfI	aminomethyltransferase/protein YqfI
127	2	1	42370	1915141	C→A	E132* (GAA→TAA)	proQ ←	RNA chaperone ProQ
127	2	1	42370	1080149	T→A	L282Q (CTG→CAG)	putP →	proline:Na(+) symporter
127	2	1	42370	4186631	A→T	T428S (ACT→TCT)	rpoC →	RNA polymerase subunit beta'
127	2	1	42370	1397974	IS1 (+) +9 bp	coding (641-649/951 nt)	uspE ←	universal stress protein with a role cellular motility
127	2	1	42370	1494485	C→T	R196Q (CGG→CAG)	ydcI ←	putative DNA-binding transcriptional repressor YdcI
127	2	11	42675	4217498	T→C	R130R (CGT→CGC)	aceA →	isocitrate lyase
127	2	11	42675	3416086	T→C	F352L (TTC→CTC)	acrF →	multidrug efflux pump RND permease AcrF
127	2	11	42675	3842847	T→C	T315A (ACT→GCT)	adeQ ←	adenine transporter
127	2	11	42675	2820313	T→C	T567A (ACG→GCG)	alaS ←	alanine--tRNA ligase/DNA-binding transcriptional repressor
127	2	11	42675	1488710	C→T	A160V (GCC→GTC)	aldA →	aldehyde dehydrogenase A
127	2	11	42675	474077	G→A	G371D (GGC→GAC)	amtB →	ammonia/ammonium transporter
127	2	11	42675	177719	Δ1 bp	coding (744/801 nt)	btuF ←	vitamin B12 ABC transporter periplasmic binding protein
127	2	11	42675	4361448	(A)8→7	coding (487/1539 nt)	cadC ←	DNA-binding transcriptional activator CadC
127	2	11	42675	31838	G→A	G341D (GGC→GAC)	carB →	carbamoyl phosphate synthetase subunit beta
127	2	11	42675	2543564	C→T	intergenic (-36/+268)	cysP ← / ← ucpA	thiosulfate/sulfate ABC transporter periplasmic binding protein CysP/putative oxidoreductase
127	2	11	42675	4366717	(C)6→7	coding (57/1302 nt)	dcuA ←	C4-dicarboxylate transporter DcuA
127	2	11	42675	3873484	T→C	P43P (CCA→CCG)	dgoA ←	2-dehydro-3-deoxy-6-phosphogalactonate aldolase
127	2	11	42675	3874583	T→C	Q193R (CAG→CGG)	dgoR ←	putative DNA-binding transcriptional regulator DgoR
127	2	11	42675	3212887	G→A	intergenic (+35/-160)	dnaG → / → rpoD	DNA primase/RNA polymerase, sigma 70 (sigma D) factor
127	2	11	42675	236605	G→A	G180D (GGT→GAT)	dnaQ →	DNA polymerase III subunit epsilon
127	2	11	42675	4363658	G→A	A462V (GCG→GTG)	dsbD ←	protein disulfide oxidoreductase - DsbDreduced
127	2	11	42675	3814451	G→A	intergenic (+64/-43)	dut → / → slmA	deoxyuridine triphosphatase/nucleoid occlusion factor SlmA
127	2	11	42675	309258	G→A	P25P (CCC→CCT)	ecpC ←	putative fimbrial usher protein EcpC
127	2	11	42675	306379	C→T	V147M (GTG→ATG)	ecpD ←	fimbrial adhesin EcpD
127	2	11	42675	609662	Δ1 bp	coding (418/621 nt)	entD ←	phosphopantetheinyl transferase EntD
127	2	11	42675	4029445	A→G	G509G (GGT→GGC)	fadB ←	dodecenoyl-CoA delta-isomerase, enoyl-CoA hydratase, 3-hydroxybutyryl-CoA epimerase, 3-hydroxyacyl-CoA dehydrogenase
127	2	11	42675	3070628	G→T	A206E (GCA→GAA)	fbaA ←	fructose-bisphosphate aldolase class II
127	2	11	42675	4082907	A→G	G972G (GGT→GGC)	fdoG ←	formate dehydrogenase O subunit alpha
127	2	11	42675	4512160	A→G	I85I (ATT→ATC)	fecD ←	ferric citrate ABC transporter membrane subunit FecD
127	2	11	42675	4429737	A→G	intergenic (+182/-127)	fklB → / → cycA	FKBP-type peptidyl-prolyl cis-trans isomerase FklB/serine/alanine/glycine/cycloserine:H(+)symporter
127	2	11	42675	4429826	A→G	intergenic (+271/-38)	fklB → / → cycA	FKBP-type peptidyl-prolyl cis-trans isomerase FklB/serine/alanine/glycine/cycloserine:H(+)symporter
127	2	11	42675	4429862	(A)7→6	intergenic (+307/-2)	fklB → / → cycA	FKBP-type peptidyl-prolyl cis-trans isomerase FklB/serine/alanine/glycine/cycloserine:H(+)symporter
127	2	11	42675	378390	T→C	intergenic (-22/+72)	frmB ← / ← frmA	S-formylglutathione hydrolase FrmB/S-(hydroxymethyl)glutathione dehydrogenase
127	2	11	42675	4088772	T→A	T362S (ACT→TCT)	frvR ←	putative transcriptional regulator FrvR
127	2	11	42675	92615	T→C	Y401Y (TAT→TAC)	ftsI →	peptidoglycan DD-transpeptidase FtsI
127	2	11	42675	3274885	(T)7→6	coding (23/1335 nt)	garP ←	galactarate/glucarate/glycerate transporter GarP
127	2	11	42675	2942901	(T)8→7	intergenic (+1/+17)	gcvB → / ← ygdI	small regulatory RNA GcvB/DUF903 domain-containing lipoprotein YgdI
127	2	11	42675	2350406	G→A	D202D (GAC→GAT)	glpQ ←	glycerophosphoryl diester phosphodiesterase
127	2	11	42675	223589	G→A	intergenic (+181/-182)	gmhB → / → rrsH	D-glycero-beta-D-manno-heptose-1,7-bisphosphate 7-phosphatase/16S ribosomal RNA
127	2	11	42675	2609177	G→A	G231S (GGC→AGC)	hyfG →	hydrogenase 4 catalytic subunit HyfG
127	2	11	42675	2853164	T→C	C343C (TGT→TGC)	hypD →	Fe-(CN)2CO cofactor assembly scaffold protein HypD
127	2	11	42675	2972909	(C)6→7	coding (954/1194 nt)	lplT ←	lysophospholipid transporter
127	2	11	42675	2814575	G→A	I53I (ATC→ATT)	luxS ←	S-ribosylhomocysteine lyase
127	2	11	42675	4299633	G→A	I466I (ATC→ATT)	mdtP ←	putative multidrug efflux pump outer membrane channel
127	2	11	42675	4224879	G→A	G351D (GGC→GAC)	metH →	cobalamin-dependent methionine synthase
127	2	11	42675	1958447	(A)7→6	noncoding (74/80 nt)	micL ←	small regulatory RNA MicL-S
127	2	11	42675	3811191	(G)5→4	intergenic (-39/+59)	mutM ← / ← rpmG	DNA-formamidopyrimidine glycosylase/50S ribosomal subunit protein L33
127	2	11	42675	2857991	C→A	T300K (ACG→AAG)	mutS →	DNA mismatch repair protein MutS
127	2	11	42675	1275727	C→T	V35I (GTT→ATT)	narL ←	DNA-binding transcriptional dual regulator NarL
127	2	11	42675	3615927	T→C	N229N (AAT→AAC)	nikB →	Ni(2(+)) ABC transporter membrane subunit NikB
127	2	11	42675	4290956	(G)5→4	coding (481/957 nt)	nrfD →	putative menaquinol-cytochrome c reductase subunit NrfD
127	2	11	42675	1715617	T→C	E91E (GAA→GAG)	pdxY ←	pyridoxal kinase 2
127	2	11	42675	1087564	G→A	H95Y (CAC→TAC)	pgaC ←	poly-N-acetyl-D-glucosamine synthase subunit PgaC
127	2	11	42675	259092	T→C	I337V (ATT→GTT)	phoE ←	outer membrane porin PhoE
127	2	11	42675	1190496	T→C	intergenic (-49/+120)	phoP ← / ← purB	DNA-binding transcriptional dual regulator PhoP/adenylosuccinate lyase
127	2	11	42675	408427	C→T	A84V (GCC→GTC)	ppnP →	nucleoside phosphorylase PpnP
127	2	11	42675	1913429	T→C	D463G (GAT→GGT)	prc ←	tail-specific protease
127	2	11	42675	1738094	(A)7→8	coding (251/1026 nt)	purR →	DNA-binding transcriptional repressor PurR
127	2	11	42675	3815676	G→A	S31S (AGC→AGT)	pyrE ←	orotate phosphoribosyltransferase
127	2	11	42675	1126044	Δ1 bp	coding (483/585 nt)	rimJ →	ribosomal-protein-S5-alanine N-acetyltransferase
127	2	11	42675	3447464	T→C	T102A (ACT→GCT)	rplX ←	50S ribosomal subunit protein L24
127	2	11	42675	4181885	A→G	N214S (AAC→AGC)	rpoB →	RNA polymerase subunit beta
127	2	11	42675	4185059	A→G	E1272G (GAG→GGG)	rpoB →	RNA polymerase subunit beta
127	2	11	42675	4607730	A→G	intergenic (-30/-73)	rsmC ← / → holD	16S rRNA m(2)G1207 methyltransferase/DNA polymerase III subunit psi
127	2	11	42675	413901	C→T	R618Q (CGG→CAG)	sbcC ←	ATP dependent, structure specific DNA nuclease - SbcC subunit
127	2	11	42675	2945443	G→A	P134S (CCC→TCC)	tcdA ←	tRNA threonylcarbamoyladenosine dehydratase
127	2	11	42675	3825186	T→C	T224T (ACT→ACC)	trmH →	tRNA (Gm18) 2'-O-methyltransferase
127	2	11	42675	216612	A→G	V131A (GTC→GCC)	yaeF ←	peptidase C92 family protein
127	2	11	42675	336029	G→A	Q35Q (CAG→CAA)	yahE →	DUF2877 domain-containing protein YahE
127	2	11	42675	508648	C→G	intergenic (+89/+227)	ybaQ → / ← copA	putative DNA-binding transcriptional regulator YbaQ/Cu(+) exporting P-type ATPase
127	2	11	42675	845503	A→G	intergenic (-23/+238)	ybiO ← / ← glnQ	moderate conductance mechanosensitive channel/L-glutamine ABC transporter ATP binding subunit
127	2	11	42675	1420793	(G)6→5	coding (110/423 nt)	ydaT →	Rac prophage; protein YdaT
127	2	11	42675	1494481	C→T	V197V (GTG→GTA)	ydcI ←	putative DNA-binding transcriptional repressor YdcI
127	2	11	42675	1726000	A→G	intergenic (-80/-23)	ydhL ← / → nemR	conserved protein YdhL/DNA-binding transcriptional repressor NemR
127	2	11	42675	2330939	T→C	pseudogene (3464/4605 nt)	yfaS ←	putative macroglobulin family protein, N-terminal fragment
127	2	11	42675	3236513	T→C	intergenic (+50/-27)	ygjP → / → ygjQ	putative metal-dependent hydrolase/DUF218 domain-containing protein YgjQ
127	2	11	42675	3857489	T→C	T306A (ACC→GCC)	yidJ ←	putative sulfatase/phosphatase
127	2	11	42675	4002910	A→G	F95S (TTT→TCT)	yigG ←	inner membrane protein
127	2	11	42675	4200176	(G)6→7	intergenic (+82/-105)	yjaG → / → hupA	conserved protein YjaG/DNA-binding protein HU-alpha
127	2	11	42675	4362786	C→T	A175T (GCG→ACG)	yjdC ←	putative DNA-binding transcriptional regulator YjdC
127	2	11	42675	4564609	A→G	R27R (CGT→CGC)	yjiL ←	putative ATPase, activator of (R)-hydroxyglutaryl-CoA dehdratase
127	2	11	42675	572375	IS2 (+) +5 bp	coding (8-12/102 nt)	ylcH →	DLP12 prophage; uncharacterized protein YlcH
127	2	11	42675	1668953	G→A	R214* (CGA→TGA)	ynfL ←	putative DNA-binding transcriptional regulator
127	2	11	42675	2087287	(G)7→8	intergenic (-173/+42)	yoeI ← / ← yeeY	uncharacterized protein YoeI/putative DNA-binding transcriptional regulator YeeY
127	2	12	42705	1400642	C→T	E378K (GAA→AAA)	abgT ←	p-aminobenzoyl glutamate:H(+) symporter
127	2	12	42705	132658	T→C	I348I (ATT→ATC)	acnB →	hypothetical protein
127	2	12	42705	3414280	G→A	Q139Q (CAG→CAA)	acrE →	multidrug efflux pump membrane fusion lipoprotein AcrE
127	2	12	42705	2056100	T→C	V347A (GTG→GCG)	amn →	AMP nucleosidase
127	2	12	42705	1850936	Δ1 bp	coding (77/1017 nt)	ansA →	L-asparaginase 1
127	2	12	42705	1851167	T→C	F103S (TTC→TCC)	ansA →	L-asparaginase 1
127	2	12	42705	412546	A→G	intergenic (-65/+61)	araJ ← / ← sbcC	putative transport protein AraJ/ATP dependent, structure specific DNA nuclease - SbcC subunit
127	2	12	42705	215251	A→G	E140G (GAA→GGA)	arfB →	peptidyl-tRNA hydrolase, ribosome rescue factor
127	2	12	42705	4156459	C→T	G149G (GGC→GGT)	argB →	acetylglutamate kinase
127	2	12	42705	2370139	G→A	G41D (GGC→GAC)	arnD →	putative 4-deoxy-4-formamido-L-arabinose-phosphoundecaprenol deformylase ArnD
127	2	12	42705	3517913	G→A	L192F (CTT→TTT)	aroB ←	3-dehydroquinate synthase
127	2	12	42705	3430557	T→C	G94G (GGA→GGG)	aroE ←	shikimate dehydrogenase
127	2	12	42705	3983985	A→G	N343S (AAC→AGC)	aslB →	putative anaerobic sulfatase maturation enzyme AslB
127	2	12	42705	698398	G→A	R260R (CGC→CGT)	asnB ←	asparagine synthetase B
127	2	12	42705	2323396	Δ1 bp	intergenic (+145/-51)	atoC → / → atoD	DNA-binding transcriptional activator/ornithine decarboxylase inhibitor AtoC/acetyl-CoA:acetoacetyl-CoA transferase subunit alpha
127	2	12	42705	199992	G→A	E689K (GAA→AAA)	bamA →	outer membrane protein assembly factor BamA
127	2	12	42705	3687859	C→A	A439S (GCG→TCG)	bcsC ←	cellulose biosynthesis protein BcsC
127	2	12	42705	808960	G→T	P100T (CCG→ACG)	bioA ←	adenosylmethionine-8-amino-7-oxononanoate aminotransferase
127	2	12	42705	420492	C→T	A301V (GCT→GTT)	brnQ →	branched chain amino acid transporter BrnQ
127	2	12	42705	4589967	Δ1 bp	coding (1313/2151 nt)	btsT ←	pyruvate:H(+) symporter
127	2	12	42705	36588	(A)7→6	coding (1237/1554 nt)	caiC ←	carnitine-CoA ligase
127	2	12	42705	2884984	C→T	V746I (GTC→ATC)	cas3 ←	CRISPR-associated endonuclease/helicase Cas3
127	2	12	42705	2077485	C→T	intergenic (+5/-84)	cbeA → / → cbtA	CP4-44 prophage; cytoskeleton bundling-enhancing antitoxin CbeA/CP4-44 prophage; cytoskeleton-binding toxin CbtA
127	2	12	42705	1063236	C→T	G180G (GGG→GGA)	cbpA ←	curved DNA-binding protein
127	2	12	42705	2295532	(A)6→7	coding (55/210 nt)	ccmD ←	heme trafficking system membrane protein CcmD
127	2	12	42705	1968057	C→T	A149T (GCG→ACG)	cheB ←	protein-glutamate methylesterase/protein glutamine deamidase
127	2	12	42705	458752	Δ1 bp	intergenic (+52/-136)	clpX → / → lon	ATP-dependent Clp protease ATP-binding subunit ClpX/Lon protease
127	2	12	42705	1106830	C→T	P159L (CCA→CTA)	clsC →	cardiolipin synthase C
127	2	12	42705	2063707	G→A	A254V (GCT→GTT)	cobT ←	nicotinate-nucleotide--dimethylbenzimidazole phosphoribosyltransferase
127	2	12	42705	2064290	(T)6→5	coding (178/1080 nt)	cobT ←	nicotinate-nucleotide--dimethylbenzimidazole phosphoribosyltransferase
127	2	12	42705	3486175	G→A	C19Y (TGC→TAC)	crp →	DNA-binding transcriptional dual regulator CRP
127	2	12	42705	3993521	C→T	S790L (TCG→TTG)	cyaA →	adenylate cyclase
127	2	12	42705	3993715	G→A	intergenic (+16/+24)	cyaA → / ← cyaY	adenylate cyclase/frataxin CyaY
127	2	12	42705	2891981	Δ1 bp	intergenic (-83/-233)	cysJ ← / → queD	sulfite reductase, flavoprotein subunit/6-carboxy-5,6,7,8-tetrahydropterin synthase
127	2	12	42705	2539436	C→T	V50I (GTC→ATC)	cysM ←	cysteine synthase B
127	2	12	42705	2081860	Δ1 bp	coding (688/1167 nt)	dacD ←	D-alanyl-D-alanine carboxypeptidase DacD
127	2	12	42705	1240077	A→G	intergenic (+128/-183)	dadX → / → ymgM	alanine racemase 2/protein YmgM
127	2	12	42705	656097	G→A	intergenic (-129/-460)	dcuC ← / → pagP	anaerobic C4-dicarboxylate transporter DcuC/Lipid IVA palmitoyltransferase
127	2	12	42705	4349837	A→G	D66D (GAT→GAC)	dcuR ←	DNA-binding transcriptional activator DcuR
127	2	12	42705	400389	C→T	G179R (GGG→AGG)	ddlA ←	D-alanine--D-alanine ligase A
127	2	12	42705	3875289	G→A	intergenic (-129/-149)	dgoR ← / → yidX	putative DNA-binding transcriptional regulator DgoR/putative lipoprotein YidX
127	2	12	42705	1649713	Δ1 bp	coding (105/189 nt)	dicB →	Qin prophage; cell division inhibition protein DicB
127	2	12	42705	1647815	(T)5→6	coding (36/231 nt)	dicC ←	Qin prophage; DNA-binding transcriptional regulator for DicB
127	2	12	42705	14076	(A)6→5	coding (1914/1917 nt)	dnaK →	chaperone protein DnaK
127	2	12	42705	236394	G→A	E110K (GAG→AAG)	dnaQ →	DNA polymerase III subunit epsilon
127	2	12	42705	3707775	(T)6→7	intergenic (-70/+841)	dppA ← / ← proK	dipeptide ABC transporter periplasmic binding protein/tRNA-Pro
127	2	12	42705	3225763	C→T	Y14Y (TAC→TAT)	ebgC →	DUF386 domain-containing evolved beta-D-galactosidase subunit beta
127	2	12	42705	1084600	(G)5→4	coding (1225/1272 nt)	efeB →	heme-containing peroxidase/deferrochelatase
127	2	12	42705	2566256	Δ1 bp	coding (629/1404 nt)	eutA ←	reactivating factor for ethanolamine ammonia-lyase EutBC
127	2	12	42705	3231743	C→T	H27Y (CAC→TAC)	fadH →	2,4-dienoyl-CoA reductase
127	2	12	42705	4512186	G→A	R77C (CGC→TGC)	fecD ←	ferric citrate ABC transporter membrane subunit FecD
127	2	12	42705	4542830	G→T	intergenic (+197/-285)	fimE → / → fimA	regulator for fimA/type 1 fimbriae major subunit
127	2	12	42705	564105	(A)6→7	coding (376/633 nt)	fimZ ←	putative LuxR family transcriptional regulator FimZ
127	2	12	42705	4429748	T→A	intergenic (+193/-116)	fklB → / → cycA	FKBP-type peptidyl-prolyl cis-trans isomerase FklB/serine/alanine/glycine/cycloserine:H(+)symporter
127	2	12	42705	3476615	(T)6→5	coding (805/813 nt)	fkpA ←	peptidyl-prolyl cis-trans isomerase FkpA
127	2	12	42705	1129435	G→T	G132G (GGC→GGA)	flgN ←	flagellar biosynthesis protein FlgN
127	2	12	42705	2016647	A→G	T32A (ACC→GCC)	fliI →	flagellum-specific ATP synthase FliI
127	2	12	42705	954819	Δ1 bp	intergenic (-353/+53)	focA ← / ← ycaO	formate channel FocA/ribosomal protein S12 methylthiotransferase accessory factor YcaO
127	2	12	42705	2614818	G→A	intergenic (+36/+2)	focB → / ← yfgO	putative formate transporter/putative transporter YfgO
127	2	12	42705	3204299	G→A	S97S (AGC→AGT)	folB ←	dihydroneopterin aldolase
127	2	12	42705	380022	(G)10→9	intergenic (-141/+47)	frmR ← / ← yaiO	DNA-binding transcriptional repressor FrmR/outer membrane protein YaiO
127	2	12	42705	4143605	A→G	N359S (AAT→AGT)	frwC →	putative PTS enzyme IIC component FrwC
127	2	12	42705	3326592	A→G	V115A (GTC→GCC)	ftsH ←	ATP-dependent zinc metalloprotease FtsH
127	2	12	42705	3162148	G→A	P174P (CCC→CCT)	ftsP ←	cell division protein required during stress conditions
127	2	12	42705	2937513	G→A	V16I (GTC→ATC)	fucK →	L-fuculokinase
127	2	12	42705	1755590	T→C	intergenic (-449/-108)	fumD ← / → pykF	fumarase D/pyruvate kinase I
127	2	12	42705	3472261	G→A	I418I (ATC→ATT)	fusA ←	elongation factor G
127	2	12	42705	3664825	(A)7→6	intergenic (-207/-39)	gadW ← / → gadY	DNA-binding transcriptional dual regulator GadW/small regulatory RNA GadY
127	2	12	42705	2114474	C→T	intergenic (-147/+28)	galF ← / ← wcaM	UTP:glucose-1-phosphate uridylyltransferase, low activity/putative colanic acid biosynthesis protein WcaM
127	2	12	42705	1862831	G→A	A21T (GCT→ACT)	gapA →	glyceraldehyde-3-phosphate dehydrogenase A
127	2	12	42705	1098010	C→T	A42V (GCT→GTT)	ghrA →	glyoxylate/hydroxypyruvate reductase A
127	2	12	42705	3566663	T→C	A457A (GCA→GCG)	glgA ←	glycogen synthase
127	2	12	42705	3569061	A→G	F90L (TTC→CTC)	glgC ←	glucose-1-phosphate adenylyltransferase
127	2	12	42705	3570439	C→A	G294V (GGC→GTC)	glgX ←	limit dextrin alpha-1,6-glucohydrolase
127	2	12	42705	2356592	G→A	E358K (GAA→AAA)	glpC →	anaerobic glycerol-3-phosphate dehydrogenase subunit C
127	2	12	42705	3563208	C→T	A399V (GCC→GTC)	glpD →	aerobic glycerol 3-phosphate dehydrogenase
127	2	12	42705	512339	C→T	Y233Y (TAC→TAT)	glsA →	glutaminase 1
127	2	12	42705	686154	C→T	M172I (ATG→ATA)	gltJ ←	glutamate/aspartate ABC transporter membrane subunit GltJ
127	2	12	42705	685423	G→A	T169T (ACC→ACT)	gltK ←	glutamate/aspartate ABC transporter membrane subunit GltK
127	2	12	42705	3862275	(T)7→8	coding (198/486 nt)	glvB ←	putative PTS enzyme II component GlvB
127	2	12	42705	1637726	(T)8→7	coding (57/174 nt)	gnsB ←	Qin prophage; protein GnsB
127	2	12	42705	3576528	C→T	M178I (ATG→ATA)	gntU ←	low-affinity gluconate transporter
127	2	12	42705	2816021	C→T	G140D (GGC→GAC)	gshA ←	glutamate--cysteine ligase
127	2	12	42705	2632703	T→C	K456K (AAA→AAG)	guaB ←	inosine 5'-monophosphate dehydrogenase
127	2	12	42705	2919673	Δ1 bp	coding (1074/1341 nt)	gudX ←	glucarate dehydratase-related protein
127	2	12	42705	2669490	(T)5→4	coding (459/1362 nt)	hcaE →	putative 3-phenylpropionate/cinnamate dioxygenase subunit alpha
127	2	12	42705	2670099	C→T	S356S (AGC→AGT)	hcaE →	putative 3-phenylpropionate/cinnamate dioxygenase subunit alpha
127	2	12	42705	3656809	G→T	intergenic (-69/-186)	hdeA ← / → hdeD	HdeA monomer, chaperone active form/acid-resistance membrane protein
127	2	12	42705	2425539	Δ1 bp	coding (378/687 nt)	hisQ ←	lysine/arginine/ornithine ABC transporter/histidine ABC transporter, membrane subunit HisQ
127	2	12	42705	4584823	G→A	L647L (CTG→TTG)	hsdR ←	type I restriction enzyme EcoKI endonuclease component
127	2	12	42705	1912757	C→T	intergenic (-181/+11)	htpX ← / ← prc	zinc dependent endoprotease/tail-specific protease
127	2	12	42705	2610405	G→A	C81Y (TGT→TAT)	hyfH →	hydrogenase 4 component H
127	2	12	42705	22409	A→G	T7A (ACC→GCC)	ileS →	isoleucine--tRNA ligase
127	2	12	42705	3957198	C→T	W208* (TGG→TAG)	ilvY ←	DNA-binding transcriptional dual regulator IlvY
127	2	12	42705	2996455	C→T	A275T (GCG→ACG)	insD-4 ←	IS2 insertion element protein InsB
127	2	12	42705	689114	C→T	intergenic (-101/+229)	insH-3 ← / ← lnt	IS5 transposase and trans-activator/apolipoprotein N-acyltransferase
127	2	12	42705	4498193	(C)5→4	intergenic (+253/-79)	intB → / → insC-6	KpLE2 phage-like element; putative integrase/KpLE2 phage-like element; IS2 insertion element repressor InsA
127	2	12	42705	2466971	G→A	E143K (GAA→AAA)	intS →	CPS-53 (KpLE1) prophage; prophage CPS-53 integrase
127	2	12	42705	2640842	G→A	T321T (ACC→ACT)	ispG ←	(E)-4-hydroxy-3-methylbut-2-enyl-diphosphate synthase (flavodoxin)
127	2	12	42705	727106	Δ1 bp	coding (1627/1674 nt)	kdpA ←	K(+) transporting P-type ATPase subunit KdpA
127	2	12	42705	727462	G→A	T424I (ACC→ATC)	kdpA ←	K(+) transporting P-type ATPase subunit KdpA
127	2	12	42705	721124	C→T	E204K (GAA→AAA)	kdpE ←	DNA-binding transcriptional activator KdpE
127	2	12	42705	3479930	Δ1 bp	coding (678/1806 nt)	kefB ←	K(+) : H(+) antiporter KefB
127	2	12	42705	361409	G→A	T151I (ACC→ATC)	lacA ←	galactoside O-acetyltransferase
127	2	12	42705	209987	(T)6→5	coding (309/2142 nt)	ldcC →	lysine decarboxylase 2
127	2	12	42705	1758097	+A	coding (629/1005 nt)	ldtE ←	L,D-transpeptidase LdtE
127	2	12	42705	2965669	G→T	S123S (TCC→TCA)	lgt ←	phosphatidylglycerol--prolipoprotein diacylglyceryl transferase
127	2	12	42705	1732974	T→C	S1296S (AGT→AGC)	lhr →	putative ATP-dependent helicase Lhr
127	2	12	42705	1733257	G→A	G1391S (GGT→AGT)	lhr →	putative ATP-dependent helicase Lhr
127	2	12	42705	3747666	C→T	L195F (CTC→TTC)	lyxK →	L-xylulose kinase
127	2	12	42705	1554490	Δ1 bp	coding (1180/1698 nt)	maeA ←	malate dehydrogenase, NAD-requiring
127	2	12	42705	3553081	A→G	intergenic (-608/-4)	malP ← / → malT	maltodextrin phosphorylase/DNA-binding transcriptional activator MalT
127	2	12	42705	1689478	G→A	L301L (TTG→TTA)	manA →	mannose-6-phosphate isomerase
127	2	12	42705	884345	(G)5→4	coding (673/1233 nt)	mdfA →	multidrug efflux pump MdfA/Na(+):H(+) antiporter/K(+):H(+) antiporter
127	2	12	42705	2227340	(C)6→5	pseudogene (1419/1436 nt)	mdtQ ←	putative multidrug resistance outer membrane protein MdtQ
127	2	12	42705	4129292	G→T	V207V (GTG→GTT)	metB →	O-succinylhomoserine(thiol)-lyase/O- succinylhomoserine lyase
127	2	12	42705	1026812	(C)6→5	coding (204/459 nt)	mgsA ←	methylglyoxal synthase
127	2	12	42705	2946705	(C)5→4	coding (474/1098 nt)	mltA ←	membrane-bound lytic murein transglycosylase A
127	2	12	42705	865166	Δ1 bp	coding (1199/1236 nt)	moeA ←	molybdopterin molybdotransferase
127	2	12	42705	2811060	(A)5→6	coding (291/531 nt)	mprA →	DNA-binding transcriptional repressor MprA
127	2	12	42705	667411	G→A	S269S (AGC→AGT)	mrdA ←	peptidoglycan DD-transpeptidase MrdA
127	2	12	42705	2857991	C→A	T300K (ACG→AAG)	mutS →	DNA mismatch repair protein MutS
127	2	12	42705	111436	C→T	intergenic (+3/+213)	mutT → / ← yacG	8-oxo-dGTP diphosphatase/DNA gyrase inhibitor YacG
127	2	12	42705	3369976	G→A	V125V (GTC→GTT)	nanK ←	N-acetylmannosamine kinase
127	2	12	42705	2299446	A→G	F45L (TTT→CTT)	napH ←	ferredoxin-type protein NapH
127	2	12	42705	1539083	+T	coding (3508/3741 nt)	narZ ←	nitrate reductase Z subunit alpha
127	2	12	42705	589030	T→C	E642G (GAA→GGA)	nfrA ←	bacteriophage N4 receptor, outer membrane protein
127	2	12	42705	605367	(T)6→7	coding (58/654 nt)	nfsB ←	NAD(P)H nitroreductase NfsB
127	2	12	42705	1876289	Δ1 bp	coding (617/1182 nt)	nimT →	2-nitroimidazole exporter
127	2	12	42705	3840083	G→A	intergenic (-90/-132)	nlpA ← / → yicS	lipoprotein-28/uncharacterized protein YicS
127	2	12	42705	2345400	G→A	C179Y (TGC→TAC)	nrdA →	ribonucleoside-diphosphate reductase 1 subunit alpha
127	2	12	42705	4290738	A→G	Y88C (TAC→TGC)	nrfD →	putative menaquinol-cytochrome c reductase subunit NrfD
127	2	12	42705	4292274	(T)6→7	coding (763/1659 nt)	nrfE →	putative cytochrome c-type biogenesis protein NrfE
127	2	12	42705	2393415	C→T	L544L (CTG→CTA)	nuoL ←	NADH:quinone oxidoreductase subunit L
127	2	12	42705	2167343	Δ1 bp	coding (178/219 nt)	ogrK ←	prophage P2 late control protein OgrK
127	2	12	42705	1020252	(A)8→7	intergenic (-199/+158)	ompA ← / ← sulA	outer membrane porin A/cell division inhibitor SulA
127	2	12	42705	4599251	A→G	L64S (TTA→TCA)	opgB ←	phosphoglycerol transferase I
127	2	12	42705	779270	C→T	N68N (AAC→AAT)	pal →	peptidoglycan-associated outer membrane lipoprotein Pal
127	2	12	42705	4485722	C→T	G77D (GGT→GAT)	pepA ←	aminopeptidase A/I
127	2	12	42705	270243	T→C	intergenic (-61/-35)	perR ← / → insN	putative transcriptional regulator PerR/CP4-6 prophage; IS911A regulator fragment
127	2	12	42705	1798802	C→T	E47E (GAG→GAA)	pheS ←	phenylalanine--tRNA ligase subunit alpha
127	2	12	42705	1433253	C→T	G141D (GGC→GAC)	pinR ←	Rac prophage; putative site-specific recombinase
127	2	12	42705	2235648	G→A	A128A (GCG→GCA)	preA →	NAD-dependent dihydropyrimidine dehydrogenase subunit PreA
127	2	12	42705	1266037	A→G	E342E (GAA→GAG)	prfA →	peptide chain release factor RF1
127	2	12	42705	1915471	Δ1 bp	coding (64/699 nt)	proQ ←	RNA chaperone ProQ
127	2	12	42705	1370044	(T)9→8	intergenic (+41/-172)	pspE → / → ycjM	thiosulfate sulfurtransferase PspE/glucosylglycerate phosphorylase
127	2	12	42705	3909891	T→C	I170V (ATC→GTC)	pstC ←	phosphate ABC transporter membrane subunit PstC
127	2	12	42705	3910604	T→C	T308A (ACC→GCC)	pstS ←	phosphate ABC transporter periplasmic binding protein
127	2	12	42705	2967293	C→T	R381H (CGT→CAT)	ptsP ←	phosphoenolpyruvate-protein phosphotransferase PtsP
127	2	12	42705	2430203	C→T	P12P (CCG→CCA)	purF ←	amidophosphoribosyltransferase
127	2	12	42705	1738094	(A)7→8	coding (251/1026 nt)	purR →	DNA-binding transcriptional repressor PurR
127	2	12	42705	2905516	(A)5→4	intergenic (-98/-41)	queE ← / → yqcG	putative 7-carboxy-7-deazaguanine synthase QueE/cell envelope stress response protein YqcG
127	2	12	42705	4626138	G→T	R76L (CGT→CTT)	radA →	DNA recombination protein
127	2	12	42705	2281485	(C)5→3	coding (854-855/1761 nt)	radD →	putative DNA repair helicase RadD
127	2	12	42705	2754784	(A)8→9	intergenic (-20/-112)	ratA ← / → smpB	ribosome association toxin RatA/SsrA-binding protein
127	2	12	42705	2381759	C→T	A51V (GCC→GTC)	rbn →	ribonuclease BN
127	2	12	42705	3934067	C→A	A97D (GCC→GAC)	rbsA →	ribose ABC transporter ATP binding subunit
127	2	12	42705	2954064	C→A	G647V (GGT→GTT)	recB ←	exodeoxyribonuclease V subunit RecB
127	2	12	42705	2952215	C→A	E83* (GAA→TAA)	recD ←	exodeoxyribonuclease V subunit RecD
127	2	12	42705	3978259	A→G	L245L (CTA→CTG)	rffT →	4-acetamido-4,6-dideoxy-D-galactose transferase
127	2	12	42705	4095871	G→A	H38Y (CAC→TAC)	rhaA ←	L-rhamnose isomerase
127	2	12	42705	4100248	Δ1 bp	coding (278/1035 nt)	rhaT ←	rhamnose/lyxose:H(+) symporter
127	2	12	42705	524511	(A)6→7	coding (1251/4281 nt)	rhsD →	protein RhsD
127	2	12	42705	434621	Δ1 bp	intergenic (+63/-26)	ribD → / → ribE	fused diaminohydroxyphosphoribosylaminopyrimidine deaminase/5-amino-6-(5-phosphoribosylamino)uracil reductase/6,7-dimethyl-8-ribityllumazine synthase
127	2	12	42705	1126087	C→T	Q176* (CAA→TAA)	rimJ →	ribosomal-protein-S5-alanine N-acetyltransferase
127	2	12	42705	3270217	G→A	noncoding (376/377 nt)	rnpB ←	RNase P catalytic RNA component
127	2	12	42705	4179055	A→G	V59V (GTA→GTG)	rplA →	50S ribosomal subunit protein L1
127	2	12	42705	4185059	A→G	E1272G (GAG→GGG)	rpoB →	RNA polymerase subunit beta
127	2	12	42705	4185296	C→T	intergenic (+23/-54)	rpoB → / → rpoC	RNA polymerase subunit beta/RNA polymerase subunit beta'
127	2	12	42705	3345948	G→A	G411D (GGC→GAC)	rpoN →	RNA polymerase, sigma 54 (sigma N) factor
127	2	12	42705	3946113	G→A	noncoding (2410/2904 nt)	rrlC →	23S ribosomal RNA
127	2	12	42705	2708567	G→A	A63V (GCA→GTA)	rseB ←	anti-sigma factor stabilizing protein RseB
127	2	12	42705	3435641	T→C	H145H (CAT→CAC)	rsmB →	16S rRNA m(5)C967 methyltransferase
127	2	12	42705	1289758	(G)5→4	coding (514/906 nt)	rssA →	putative patatin-like phospholipase RssA
127	2	12	42705	1707545	T→C	I209I (ATT→ATC)	rsxC →	SoxR [2Fe-2S] reducing system protein RsxC
127	2	12	42705	4109928	(A)7→8	intergenic (+105/-2)	sbp → / → cdh	sulfate/thiosulfate ABC transporter periplasmic binding protein Sbp/CDP-diacylglycerol diphosphatase
127	2	12	42705	3066052	C→T	S417S (AGC→AGT)	scpC →	propionyl-CoA:succinate CoA transferase
127	2	12	42705	2928467	(A)5→6	coding (239/1290 nt)	sdaC →	serine:H(+) symporter SdaC
127	2	12	42705	3760659	T→C	L197L (CTA→CTG)	selA ←	selenocysteine synthase
127	2	12	42705	4529413	G→A	F277F (TTC→TTT)	sgcC ←	putative PTS enzyme IIC component SgcC
127	2	12	42705	3478287	A→G	Y71H (TAC→CAC)	slyD ←	FKBP-type peptidyl-prolyl cis-trans isomerase SlyD
127	2	12	42705	2827024	A→G	P211P (CCA→CCG)	srlE →	sorbitol-specific PTS enzyme IIBC1 component
127	2	12	42705	3019197	C→T	H13Y (CAC→TAC)	ssnA →	putative aminohydrolase
127	2	12	42705	1970830	G→A	A52V (GCA→GTA)	tap ←	methyl-accepting chemotaxis protein Tap
127	2	12	42705	436313	C→T	A227V (GCC→GTC)	thiL →	thiamine monophosphate kinase
127	2	12	42705	1055584	A→G	Y199H (TAT→CAT)	torS ←	sensory histidine kinase TorS
127	2	12	42705	1956387	G→A	S207S (AGC→AGT)	torZ ←	trimethylamine N-oxide reductase 2
127	2	12	42705	1318591	G→T	L400I (CTT→ATT)	trpC ←	fused indole-3-glycerol phosphate synthase/phosphoribosylanthranilate isomerase
127	2	12	42705	1322504	C→T	G148D (GGC→GAC)	trpE ←	anthranilate synthase subunit TrpE
127	2	12	42705	1322670	C→T	E93K (GAA→AAA)	trpE ←	anthranilate synthase subunit TrpE
127	2	12	42705	3032045	G→A	E227K (GAA→AAA)	uacT →	urate:H(+) symporter
127	2	12	42705	4421819	G→A	V38M (GTG→ATG)	ulaC →	L-ascorbate specific PTS enzyme IIA component
127	2	12	42705	2436600	C→T	G17D (GGC→GAC)	usg ←	putative semialdehyde dehydrogenase Usg
127	2	12	42705	641580	T→C	E96E (GAA→GAG)	uspG ←	universal stress protein G
127	2	12	42705	3806534	T→A	Q178H (CAA→CAT)	waaG ←	lipopolysaccharide glucosyltransferase I
127	2	12	42705	3970954	A→G	L274L (TTA→TTG)	wecB →	UDP-N-acetylglucosamine 2-epimerase
127	2	12	42705	2135783	G→A	H106Y (CAC→TAC)	wzb ←	protein-tyrosine phosphatase
127	2	12	42705	3022539	T→C	V408V (GTT→GTC)	xdhD →	fused putative xanthine/hypoxanthine oxidase: molybdopterin-binding subunit and Fe-S binding subunit
127	2	12	42705	59035	T→C	W188R (TGG→CGG)	yabP →	putative uncharacterized protein YabP
127	2	12	42705	130331	(ATG)4→3	coding (928-930/1854 nt)	yacH ←	DUF3300 domain-containing protein YacH
127	2	12	42705	282080	C→T	intergenic (-97/-198)	yagA ← / → yagE	CP4-6 prophage; integrase core domain-containing protein YagA/CP4-6 prophage; putative 2-keto-3-deoxygluconate aldolase
127	2	12	42705	541394	A→G	Y277C (TAT→TGT)	ybbY →	putative purine transporter
127	2	12	42705	570667	C→T	intergenic (+239/-226)	ybcK → / → ybcL	DLP12 prophage; putative recombinase/DLP12 prophage; periplasmic protein YbcL
127	2	12	42705	605814	G→A	P25S (CCT→TCT)	ybdF ←	PF04237 family protein YbdF
127	2	12	42705	604406	T→C	V86V (GTA→GTG)	ybdG ←	miniconductance mechanosensitive channel YbdG
127	2	12	42705	749529	(T)5→4	coding (179/729 nt)	ybgP ←	putative fimbrial chaperone YbgP
127	2	12	42705	750509	A→G	L554P (CTC→CCC)	ybgQ ←	putative fimbrial usher protein YbgQ
127	2	12	42705	845413	C→T	G23D (GGC→GAC)	ybiO ←	moderate conductance mechanosensitive channel
127	2	12	42705	907880	C→T	E135K (GAA→AAA)	ybjT ←	putative NAD(P)-dependent oxidoreductase YbjT
127	2	12	42705	949557	A→G	N4N (AAT→AAC)	ycaN ←	putative LysR-type transcriptional regulator YcaN
127	2	12	42705	1175325	(G)5→4	intergenic (-160/-102)	ycfT ← / → lolC	inner membrane protein YcfT/lipoprotein release complex - inner membrane subunit
127	2	12	42705	1181144	C→T	E42K (GAA→AAA)	ycfZ ←	putative inner membrane protein
127	2	12	42705	1219680	T→C	pseudogene (80/2648 nt)	ycgH →	putative transporter component, N-terminal fragment
127	2	12	42705	1289229	+G	intergenic (-97/-16)	ychJ ← / → rssA	NTF2-like domain-containing protein YchJ/putative patatin-like phospholipase RssA
127	2	12	42705	1326388	A→G	K548R (AAA→AGA)	yciQ →	DUF2207 domain-containing protein YciQ
127	2	12	42705	1349529	C→T	G193G (GGG→GGA)	yciW ←	putative oxidoreductase
127	2	12	42705	1391402	C→T	G151D (GGT→GAT)	ycjY ←	putative hydrolase YcjY
127	2	12	42705	1422385	G→T	V135F (GTT→TTT)	ydaV →	Rac prophage; putative ATP-binding protein YdaV
127	2	12	42705	1439801	T→C	E328E (GAA→GAG)	ydbK ←	putative pyruvate-flavodoxin oxidoreductase
127	2	12	42705	1532762	T→C	V316A (GTA→GCA)	ydcC →	H repeat-associated putative transposase YdcC
127	2	12	42705	1487556	C→T	Q108* (CAG→TAG)	ydcF →	DUF218 domain-containing protein YdcF
127	2	12	42705	1510703	C→T	A234V (GCG→GTG)	ydcR →	fused putative DNA-binding transcriptional regulator/putative aminotransferase YdcR
127	2	12	42705	1514701	C→T	L291L (CTG→TTG)	ydcU →	putative ABC transporter membrane subunit YdcU
127	2	12	42705	1535433	A→G	H142H (CAT→CAC)	yddE ←	PF02567 family protein YddE
127	2	12	42705	1723304	G→A	S395N (AGC→AAC)	ydhK →	putative transporter YdhK
127	2	12	42705	1778692	(T)6→5	coding (610/912 nt)	ydiP ←	putative DNA-binding transcriptional regulator YdiP
127	2	12	42705	1781746	G→A	A118T (GCC→ACC)	ydiS →	putative oxidoreductase with FAD/NAD(P)-binding domain
127	2	12	42705	1856973	(T)6→7	coding (797/837 nt)	ydjI ←	putative aldolase YdjI
127	2	12	42705	2035600	Δ1 bp	intergenic (+357/-235)	yedS → / → hchA	putative outer membrane protein YedS, N-terminal fragment/protein/nucleic acid deglycase 1
127	2	12	42705	2046803	(C)5→4	coding (1866/7077 nt)	yeeJ →	inverse autotransporter adhesin
127	2	12	42705	2052383	Δ1 bp	pseudogene (946/1053 nt)	yeeL ←	putative glycosyltransferase, N-terminal fragment
127	2	12	42705	2189692	G→A	H407Y (CAT→TAT)	yehB ←	putative fimbrial usher protein YehB
127	2	12	42705	2201042	A→T	D255V (GAT→GTT)	yehI →	DUF4132 domain-containing protein YehI
127	2	12	42705	2333701	C→T	pseudogene (702/4605 nt)	yfaS ←	putative macroglobulin family protein, N-terminal fragment
127	2	12	42705	2412838	(G)5→4	coding (295/456 nt)	yfbV ←	UPF0208 membrane protein YfbV
127	2	12	42705	2421767	G→A	L20L (TTG→TTA)	yfcH →	putative NAD-dependent epimerase YfcH
127	2	12	42705	2455757	(A)7→8	intergenic (-111/+570)	yfcV ← / ← sixA	putative fimbrial protein YfcV/phosphohistidine phosphatase
127	2	12	42705	2463088	T→C	V26A (GTT→GCT)	yfdF →	protein YfdF
127	2	12	42705	2862980	G→A	A216T (GCC→ACC)	ygbK →	putative 3-oxo-tetronate kinase YgbK
127	2	12	42705	2900306	(A)9→10	intergenic (-33/-286)	ygcW ← / → yqcE	putative deoxygluconate dehydrogenase/putative transport protein YqcE
127	2	12	42705	2941490	C→T	A48T (GCG→ACG)	ygdD ←	conserved inner membrane protein YgdD
127	2	12	42705	2970735	G→A	E106K (GAA→AAA)	ygdQ →	UPF0053 inner membrane protein YgdQ
127	2	12	42705	3016459	G→A	A134T (GCG→ACG)	ygfK →	putative oxidoreductase, Fe-S subunit
127	2	12	42705	3040459	Δ1 bp	coding (365/408 nt)	ygfX ←	protein YgfX
127	2	12	42705	3147613	C→A	pseudogene (79/836 nt)/G43V (GGC→GTC)	yghX ← / ← yqhI	putative hydrolase fragment/protein YqhI
127	2	12	42705	3160514	G→A	G211G (GGC→GGT)	ygiQ ←	radical SAM superfamily protein YgiQ
127	2	12	42705	3580335	Δ1 bp	coding (471/1038 nt)	yhhX ←	putative oxidoreductase YhhX
127	2	12	42705	3582341	(T)5→4	coding (479/1179 nt)	yhhZ →	putative endonuclease YhhZ
127	2	12	42705	3653526	C→T	pseudogene (291/478 nt)	yhiS →	putative uncharacterized protein YhiS
127	2	12	42705	3653585	(A)8→7	pseudogene (350/478 nt)	yhiS →	putative uncharacterized protein YhiS
127	2	12	42705	3717057	T→C	S171P (TCC→CCC)	yiaD →	PF13488 family lipoprotein YiaD
127	2	12	42705	3770019	G→A	intergenic (+339/+224)	yibV → / ← yibH	PF15596 family protein YibV/inner membrane protein YibH
127	2	12	42705	3834428	(G)6→5	coding (110/2319 nt)	yicI ←	alpha-D-xyloside xylohydrolase
127	2	12	42705	3876229	G→A	P242S (CCT→TCT)	yidA ←	sugar phosphatase YidA
127	2	12	42705	3865514	G→A	L254L (CTG→TTG)	yidE ←	putative transport protein YidE
127	2	12	42705	4002910	A→G	F95S (TTT→TCT)	yigG ←	inner membrane protein
127	2	12	42705	4297122	(T)7→8	coding (4/690 nt)	yjcO ←	Sel1 repeat-containing protein YjcO
127	2	12	42705	4453651	G→A	L23L (CTG→CTA)	yjfF →	galactofuranose ABC transporter putative membrane subunit YjtF
127	2	12	42705	4473082	C→T	G43E (GGA→GAA)	yjgH ←	RutC family protein YjgH
127	2	12	42705	238294	C→T	G148E (GGA→GAA)	ykfM ←	uncharacterized protein YkfM
127	2	12	42705	1205425	Δ1 bp	coding (1256/1368 nt)|pseudogene (1025/1137 nt)	ymfN → / → aaaE	e14 prophage; chimeric replication protein/phage terminase YmfN/phage terminase
127	2	12	42705	1346840	(T)8→9	coding (45/105 nt)	ymiB →	putative protein YmiB
127	2	12	42705	1615343	T→C	V180V (GTT→GTC)	yneJ →	putative LysR-type DNA-binding transcriptional regulator YneJ
127	2	12	42705	1615772	C→T	P4S (CCA→TCA)	yneK →	protein YneK
127	2	12	42705	1661557	+G	coding (1002/2424 nt)	ynfF →	putative selenate reductase YnfF
127	2	12	42705	1840784	T→C	*207* (TAA→TGA)	ynjF ←	putative phosphatidyl transferase, inner membrane protein
127	2	12	42705	1844927	(A)8→9	intergenic (-56/+72)	ynjI ← / ← topB	DUF1266 domain-containing protein YnjI/DNA topoisomerase III
127	2	12	42705	1900055	G→A	Q511* (CAA→TAA)	yoaE ←	putative inner membrane protein
127	2	12	42705	2505088	C→T	V154I (GTT→ATT)	ypdE ←	broad-specificity exoaminopeptidase
127	2	12	42705	2511269	G→A	G90D (GGC→GAC)	ypeC →	DUF2502 domain-containing protein YpeC
127	2	12	42705	3156162	G→A	G270S (GGC→AGC)	yqhD →	NADPH-dependent aldehyde reductase YqhD
127	2	12	42705	3297224	G→A	L305L (CTC→CTT)	yraQ ←	permease family protein YraQ
127	2	12	42705	1408454	A→G	E135E (GAA→GAG)	zntB →	Zn(2(+)):H(+) symporter
127	2	12	42705	1408821	Δ1 bp	coding (772/984 nt)	zntB →	Zn(2(+)):H(+) symporter
127	2	12	42705	1942469	C→T	A39T (GCT→ACT)	znuA ←	Zn(2(+)) ABC transporter periplasmic binding protein
127	2	13	39844	1400642	C→T	E378K (GAA→AAA)	abgT ←	p-aminobenzoyl glutamate:H(+) symporter
127	2	13	39844	132658	T→C	I348I (ATT→ATC)	acnB →	hypothetical protein
127	2	13	39844	482812	A→G	V531A (GTA→GCA)	acrB ←	multidrug efflux pump RND permease AcrB
127	2	13	39844	3414280	G→A	Q139Q (CAG→CAA)	acrE →	multidrug efflux pump membrane fusion lipoprotein AcrE
127	2	13	39844	3239798	G→A	intergenic (+253/-146)	alx → / → sstT	putative membrane-bound redox modulator Alx/serine/threonine:Na(+) symporter
127	2	13	39844	2056100	T→C	V347A (GTG→GCG)	amn →	AMP nucleosidase
127	2	13	39844	1851167	T→C	F103S (TTC→TCC)	ansA →	L-asparaginase 1
127	2	13	39844	412546	A→G	intergenic (-65/+61)	araJ ← / ← sbcC	putative transport protein AraJ/ATP dependent, structure specific DNA nuclease - SbcC subunit
127	2	13	39844	215251	A→G	E140G (GAA→GGA)	arfB →	peptidyl-tRNA hydrolase, ribosome rescue factor
127	2	13	39844	4155646	C→T	P216S (CCA→TCA)	argC →	N-acetylglutamylphosphate reductase
127	2	13	39844	2370139	G→A	G41D (GGC→GAC)	arnD →	putative 4-deoxy-4-formamido-L-arabinose-phosphoundecaprenol deformylase ArnD
127	2	13	39844	3517913	G→A	L192F (CTT→TTT)	aroB ←	3-dehydroquinate synthase
127	2	13	39844	3430557	T→C	G94G (GGA→GGG)	aroE ←	shikimate dehydrogenase
127	2	13	39844	3983985	A→G	N343S (AAC→AGC)	aslB →	putative anaerobic sulfatase maturation enzyme AslB
127	2	13	39844	698398	G→A	R260R (CGC→CGT)	asnB ←	asparagine synthetase B
127	2	13	39844	2323396	Δ1 bp	intergenic (+145/-51)	atoC → / → atoD	DNA-binding transcriptional activator/ornithine decarboxylase inhibitor AtoC/acetyl-CoA:acetoacetyl-CoA transferase subunit alpha
127	2	13	39844	199992	G→A	E689K (GAA→AAA)	bamA →	outer membrane protein assembly factor BamA
127	2	13	39844	3687859	C→A	A439S (GCG→TCG)	bcsC ←	cellulose biosynthesis protein BcsC
127	2	13	39844	3688459	(T)6→7	coding (715/3474 nt)	bcsC ←	cellulose biosynthesis protein BcsC
127	2	13	39844	2617057	G→A	A322T (GCC→ACC)	bepA →	beta-barrel assembly-enhancing protease
127	2	13	39844	3903252	C→T	E150E (GAG→GAA)	bglB ←	6-phospho-beta-glucosidase B
127	2	13	39844	808960	G→T	P100T (CCG→ACG)	bioA ←	adenosylmethionine-8-amino-7-oxononanoate aminotransferase
127	2	13	39844	420492	C→T	A301V (GCT→GTT)	brnQ →	branched chain amino acid transporter BrnQ
127	2	13	39844	4589967	Δ1 bp	coding (1313/2151 nt)	btsT ←	pyruvate:H(+) symporter
127	2	13	39844	4591245	Δ1 bp	coding (35/2151 nt)	btsT ←	pyruvate:H(+) symporter
127	2	13	39844	36588	(A)7→6	coding (1237/1554 nt)	caiC ←	carnitine-CoA ligase
127	2	13	39844	2886103	C→T	A373T (GCT→ACT)	cas3 ←	CRISPR-associated endonuclease/helicase Cas3
127	2	13	39844	2883255	(T)5→6	coding (884/1509 nt)	casA ←	type I-E CRISPR system Cascade subunit CasA
127	2	13	39844	1063236	C→T	G180G (GGG→GGA)	cbpA ←	curved DNA-binding protein
127	2	13	39844	2296031	(G)5→4	coding (290/738 nt)	ccmC ←	heme trafficking system membrane protein CcmC
127	2	13	39844	2295532	(A)6→7	coding (55/210 nt)	ccmD ←	heme trafficking system membrane protein CcmD
127	2	13	39844	1968057	C→T	A149T (GCG→ACG)	cheB ←	protein-glutamate methylesterase/protein glutamine deamidase
127	2	13	39844	650916	G→A	A314V (GCG→GTG)	citC ←	citrate lyase synthetase
127	2	13	39844	458752	Δ1 bp	intergenic (+52/-136)	clpX → / → lon	ATP-dependent Clp protease ATP-binding subunit ClpX/Lon protease
127	2	13	39844	2063707	G→A	A254V (GCT→GTT)	cobT ←	nicotinate-nucleotide--dimethylbenzimidazole phosphoribosyltransferase
127	2	13	39844	2123207	(C)5→4	coding (1314/1437 nt)	cpsB ←	mannose-1-phosphate guanylyltransferase
127	2	13	39844	3486175	G→A	C19Y (TGC→TAC)	crp →	DNA-binding transcriptional dual regulator CRP
127	2	13	39844	3993521	C→T	S790L (TCG→TTG)	cyaA →	adenylate cyclase
127	2	13	39844	3993715	G→A	intergenic (+16/+24)	cyaA → / ← cyaY	adenylate cyclase/frataxin CyaY
127	2	13	39844	2891981	Δ1 bp	intergenic (-83/-233)	cysJ ← / → queD	sulfite reductase, flavoprotein subunit/6-carboxy-5,6,7,8-tetrahydropterin synthase
127	2	13	39844	2539436	C→T	V50I (GTC→ATC)	cysM ←	cysteine synthase B
127	2	13	39844	2081860	Δ1 bp	coding (688/1167 nt)	dacD ←	D-alanyl-D-alanine carboxypeptidase DacD
127	2	13	39844	1240077	A→G	intergenic (+128/-183)	dadX → / → ymgM	alanine racemase 2/protein YmgM
127	2	13	39844	656097	G→A	intergenic (-129/-460)	dcuC ← / → pagP	anaerobic C4-dicarboxylate transporter DcuC/Lipid IVA palmitoyltransferase
127	2	13	39844	4349837	A→G	D66D (GAT→GAC)	dcuR ←	DNA-binding transcriptional activator DcuR
127	2	13	39844	400389	C→T	G179R (GGG→AGG)	ddlA ←	D-alanine--D-alanine ligase A
127	2	13	39844	3875289	G→A	intergenic (-129/-149)	dgoR ← / → yidX	putative DNA-binding transcriptional regulator DgoR/putative lipoprotein YidX
127	2	13	39844	1250454	T→C	T129A (ACT→GCT)	dhaK ←	dihydroxyacetone kinase subunit K
127	2	13	39844	1649713	Δ1 bp	coding (105/189 nt)	dicB →	Qin prophage; cell division inhibition protein DicB
127	2	13	39844	14076	(A)6→5	coding (1914/1917 nt)	dnaK →	chaperone protein DnaK
127	2	13	39844	236394	G→A	E110K (GAG→AAG)	dnaQ →	DNA polymerase III subunit epsilon
127	2	13	39844	654206	Δ1 bp	coding (345/681 nt)	dpiA →	DNA-binding transcriptional dual regulator DpiA
127	2	13	39844	3225763	C→T	Y14Y (TAC→TAT)	ebgC →	DUF386 domain-containing evolved beta-D-galactosidase subunit beta
127	2	13	39844	1000071	C→T	P286S (CCT→TCT)	elfC →	putative fimbrial usher protein ElfC
127	2	13	39844	2566256	Δ1 bp	coding (629/1404 nt)	eutA ←	reactivating factor for ethanolamine ammonia-lyase EutBC
127	2	13	39844	3231743	C→T	H27Y (CAC→TAC)	fadH →	2,4-dienoyl-CoA reductase
127	2	13	39844	4512186	G→A	R77C (CGC→TGC)	fecD ←	ferric citrate ABC transporter membrane subunit FecD
127	2	13	39844	4542830	G→T	intergenic (+197/-285)	fimE → / → fimA	regulator for fimA/type 1 fimbriae major subunit
127	2	13	39844	564105	(A)6→7	coding (376/633 nt)	fimZ ←	putative LuxR family transcriptional regulator FimZ
127	2	13	39844	4429748	T→A	intergenic (+193/-116)	fklB → / → cycA	FKBP-type peptidyl-prolyl cis-trans isomerase FklB/serine/alanine/glycine/cycloserine:H(+)symporter
127	2	13	39844	3476615	(T)6→5	coding (805/813 nt)	fkpA ←	peptidyl-prolyl cis-trans isomerase FkpA
127	2	13	39844	1129435	G→T	G132G (GGC→GGA)	flgN ←	flagellar biosynthesis protein FlgN
127	2	13	39844	2013366	(C)5→4	coding (138/1659 nt)	fliF →	flagellar basal-body MS-ring and collar protein
127	2	13	39844	2016647	A→G	T32A (ACC→GCC)	fliI →	flagellum-specific ATP synthase FliI
127	2	13	39844	954819	Δ1 bp	intergenic (-353/+53)	focA ← / ← ycaO	formate channel FocA/ribosomal protein S12 methylthiotransferase accessory factor YcaO
127	2	13	39844	2614818	G→A	intergenic (+36/+2)	focB → / ← yfgO	putative formate transporter/putative transporter YfgO
127	2	13	39844	3204299	G→A	S97S (AGC→AGT)	folB ←	dihydroneopterin aldolase
127	2	13	39844	380021	(G)10→8	intergenic (-140/+47)	frmR ← / ← yaiO	DNA-binding transcriptional repressor FrmR/outer membrane protein YaiO
127	2	13	39844	4092242	G→A	T42I (ACT→ATT)	frvB ←	putative PTS enzyme IIBC component FrvB
127	2	13	39844	4143605	A→G	N359S (AAT→AGT)	frwC →	putative PTS enzyme IIC component FrwC
127	2	13	39844	3472261	G→A	I418I (ATC→ATT)	fusA ←	elongation factor G
127	2	13	39844	3658470	(A)6→7	coding (105/528 nt)	gadE →	DNA-binding transcriptional activator GadE
127	2	13	39844	3658962	(C)5→4	intergenic (+69/-30)	gadE → / → gadF	DNA-binding transcriptional activator GadE/small regulatory RNA GadF
127	2	13	39844	3664825	(A)7→6	intergenic (-207/-39)	gadW ← / → gadY	DNA-binding transcriptional dual regulator GadW/small regulatory RNA GadY
127	2	13	39844	2114474	C→T	intergenic (-147/+28)	galF ← / ← wcaM	UTP:glucose-1-phosphate uridylyltransferase, low activity/putative colanic acid biosynthesis protein WcaM
127	2	13	39844	1862831	G→A	A21T (GCT→ACT)	gapA →	glyceraldehyde-3-phosphate dehydrogenase A
127	2	13	39844	1842514	G→A	M48I (ATG→ATA)	gdhA →	glutamate dehydrogenase
127	2	13	39844	1098010	C→T	A42V (GCT→GTT)	ghrA →	glyoxylate/hydroxypyruvate reductase A
127	2	13	39844	3566663	T→C	A457A (GCA→GCG)	glgA ←	glycogen synthase
127	2	13	39844	3569061	A→G	F90L (TTC→CTC)	glgC ←	glucose-1-phosphate adenylyltransferase
127	2	13	39844	3570439	C→A	G294V (GGC→GTC)	glgX ←	limit dextrin alpha-1,6-glucohydrolase
127	2	13	39844	2356592	G→A	E358K (GAA→AAA)	glpC →	anaerobic glycerol-3-phosphate dehydrogenase subunit C
127	2	13	39844	3563208	C→T	A399V (GCC→GTC)	glpD →	aerobic glycerol 3-phosphate dehydrogenase
127	2	13	39844	512339	C→T	Y233Y (TAC→TAT)	glsA →	glutaminase 1
127	2	13	39844	686154	C→T	M172I (ATG→ATA)	gltJ ←	glutamate/aspartate ABC transporter membrane subunit GltJ
127	2	13	39844	685423	G→A	T169T (ACC→ACT)	gltK ←	glutamate/aspartate ABC transporter membrane subunit GltK
127	2	13	39844	3862275	(T)7→8	coding (198/486 nt)	glvB ←	putative PTS enzyme II component GlvB
127	2	13	39844	2685692	T→C	intergenic (-185/-143)	glyA ← / → hmp	serine hydroxymethyltransferase/nitric oxide dioxygenase
127	2	13	39844	2632703	T→C	K456K (AAA→AAG)	guaB ←	inosine 5'-monophosphate dehydrogenase
127	2	13	39844	2919673	Δ1 bp	coding (1074/1341 nt)	gudX ←	glucarate dehydratase-related protein
127	2	13	39844	2670099	C→T	S356S (AGC→AGT)	hcaE →	putative 3-phenylpropionate/cinnamate dioxygenase subunit alpha
127	2	13	39844	3656809	G→T	intergenic (-69/-186)	hdeA ← / → hdeD	HdeA monomer, chaperone active form/acid-resistance membrane protein
127	2	13	39844	2425539	Δ1 bp	coding (378/687 nt)	hisQ ←	lysine/arginine/ornithine ABC transporter/histidine ABC transporter, membrane subunit HisQ
127	2	13	39844	2640018	C→T	E186E (GAG→GAA)	hisS ←	histidine--tRNA ligase
127	2	13	39844	1156682	C→T	N307N (AAC→AAT)	holB →	DNA polymerase III subunit delta'
127	2	13	39844	4585673	C→T	W363* (TGG→TGA)	hsdR ←	type I restriction enzyme EcoKI endonuclease component
127	2	13	39844	1912757	C→T	intergenic (-181/+11)	htpX ← / ← prc	zinc dependent endoprotease/tail-specific protease
127	2	13	39844	2610405	G→A	C81Y (TGT→TAT)	hyfH →	hydrogenase 4 component H
127	2	13	39844	22409	A→G	T7A (ACC→GCC)	ileS →	isoleucine--tRNA ligase
127	2	13	39844	3956018	G→A	V230I (GTT→ATT)	ilvA →	threonine deaminase
127	2	13	39844	3954113	C→T	G212G (GGC→GGT)	ilvD →	dihydroxy-acid dehydratase
127	2	13	39844	3957198	C→T	W208* (TGG→TAG)	ilvY ←	DNA-binding transcriptional dual regulator IlvY
127	2	13	39844	2996455	C→T	A275T (GCG→ACG)	insD-4 ←	IS2 insertion element protein InsB
127	2	13	39844	689114	C→T	intergenic (-101/+229)	insH-3 ← / ← lnt	IS5 transposase and trans-activator/apolipoprotein N-acyltransferase
127	2	13	39844	270424	A→G	pseudogene (147/263 nt)	insN →	CP4-6 prophage; IS911A regulator fragment
127	2	13	39844	1294694	(A)6→7	pseudogene (629/897 nt)	insZ ←	putative transposase InsZ
127	2	13	39844	4498193	(C)5→4	intergenic (+253/-79)	intB → / → insC-6	KpLE2 phage-like element; putative integrase/KpLE2 phage-like element; IS2 insertion element repressor InsA
127	2	13	39844	2466971	G→A	E143K (GAA→AAA)	intS →	CPS-53 (KpLE1) prophage; prophage CPS-53 integrase
127	2	13	39844	2640842	G→A	T321T (ACC→ACT)	ispG ←	(E)-4-hydroxy-3-methylbut-2-enyl-diphosphate synthase (flavodoxin)
127	2	13	39844	727106	Δ1 bp	coding (1627/1674 nt)	kdpA ←	K(+) transporting P-type ATPase subunit KdpA
127	2	13	39844	721124	C→T	E204K (GAA→AAA)	kdpE ←	DNA-binding transcriptional activator KdpE
127	2	13	39844	361409	G→A	T151I (ACC→ATC)	lacA ←	galactoside O-acetyltransferase
127	2	13	39844	2965669	G→T	S123S (TCC→TCA)	lgt ←	phosphatidylglycerol--prolipoprotein diacylglyceryl transferase
127	2	13	39844	1732974	T→C	S1296S (AGT→AGC)	lhr →	putative ATP-dependent helicase Lhr
127	2	13	39844	1733257	G→A	G1391S (GGT→AGT)	lhr →	putative ATP-dependent helicase Lhr
127	2	13	39844	3819911	(C)5→4	coding (1260/1683 nt)	ligB ←	DNA ligase B
127	2	13	39844	4488134	C→T	L273F (CTC→TTC)	lptG →	lipopolysaccharide transport system protein LptG
127	2	13	39844	3748070	C→T	S329S (AGC→AGT)	lyxK →	L-xylulose kinase
127	2	13	39844	1554490	Δ1 bp	coding (1180/1698 nt)	maeA ←	malate dehydrogenase, NAD-requiring
127	2	13	39844	1689478	G→A	L301L (TTG→TTA)	manA →	mannose-6-phosphate isomerase
127	2	13	39844	884345	(G)5→4	coding (673/1233 nt)	mdfA →	multidrug efflux pump MdfA/Na(+):H(+) antiporter/K(+):H(+) antiporter
127	2	13	39844	2227340	(C)6→5	pseudogene (1419/1436 nt)	mdtQ ←	putative multidrug resistance outer membrane protein MdtQ
127	2	13	39844	2378710	T→C	S184G (AGC→GGC)	menD ←	2-succinyl-5-enolpyruvyl-6-hydroxy-3- cyclohexene-1-carboxylate synthase
127	2	13	39844	4129292	G→T	V207V (GTG→GTT)	metB →	O-succinylhomoserine(thiol)-lyase/O- succinylhomoserine lyase
127	2	13	39844	1026812	(C)6→5	coding (204/459 nt)	mgsA ←	methylglyoxal synthase
127	2	13	39844	4467547	C→T	intergenic (+63/-78)	mgtL → / → mgtA	leader peptide MgtL/Mg(2(+)) importing P-type ATPase
127	2	13	39844	2946705	(C)5→4	coding (474/1098 nt)	mltA ←	membrane-bound lytic murein transglycosylase A
127	2	13	39844	865166	Δ1 bp	coding (1199/1236 nt)	moeA ←	molybdopterin molybdotransferase
127	2	13	39844	2811060	(A)5→6	coding (291/531 nt)	mprA →	DNA-binding transcriptional repressor MprA
127	2	13	39844	2305612	A→T	D381E (GAT→GAA)	mqo ←	malate:quinone oxidoreductase
127	2	13	39844	667411	G→A	S269S (AGC→AGT)	mrdA ←	peptidoglycan DD-transpeptidase MrdA
127	2	13	39844	4388948	C→T	L141L (CTG→CTA)	mscM ←	miniconductance mechanosensitive channel MscM
127	2	13	39844	2857991	C→A	T300K (ACG→AAG)	mutS →	DNA mismatch repair protein MutS
127	2	13	39844	111436	C→T	intergenic (+3/+213)	mutT → / ← yacG	8-oxo-dGTP diphosphatase/DNA gyrase inhibitor YacG
127	2	13	39844	2061384	T→C	I184V (ATT→GTT)	nac ←	DNA-binding transcriptional dual regulator Nac
127	2	13	39844	1280290	G→A	A143T (GCC→ACC)	narG →	nitrate reductase A subunit alpha
127	2	13	39844	1539083	+T	coding (3508/3741 nt)	narZ ←	nitrate reductase Z subunit alpha
127	2	13	39844	746401	G→A	G156E (GGA→GAA)	nei →	endonuclease VIII
127	2	13	39844	589030	T→C	E642G (GAA→GGA)	nfrA ←	bacteriophage N4 receptor, outer membrane protein
127	2	13	39844	605367	(T)6→7	coding (58/654 nt)	nfsB ←	NAD(P)H nitroreductase NfsB
127	2	13	39844	1876289	Δ1 bp	coding (617/1182 nt)	nimT →	2-nitroimidazole exporter
127	2	13	39844	3494650	G→A	V214M (GTG→ATG)	nirB →	nitrite reductase catalytic subunit NirB
127	2	13	39844	3840083	G→A	intergenic (-90/-132)	nlpA ← / → yicS	lipoprotein-28/uncharacterized protein YicS
127	2	13	39844	4290738	A→G	Y88C (TAC→TGC)	nrfD →	putative menaquinol-cytochrome c reductase subunit NrfD
127	2	13	39844	2404172	A→G	F148L (TTC→CTC)	nuoB ←	NADH:quinone oxidoreductase subunit B
127	2	13	39844	2393415	C→T	L544L (CTG→CTA)	nuoL ←	NADH:quinone oxidoreductase subunit L
127	2	13	39844	2167343	Δ1 bp	coding (178/219 nt)	ogrK ←	prophage P2 late control protein OgrK
127	2	13	39844	1020252	(A)8→7	intergenic (-199/+158)	ompA ← / ← sulA	outer membrane porin A/cell division inhibitor SulA
127	2	13	39844	4599251	A→G	L64S (TTA→TCA)	opgB ←	phosphoglycerol transferase I
127	2	13	39844	779270	C→T	N68N (AAC→AAT)	pal →	peptidoglycan-associated outer membrane lipoprotein Pal
127	2	13	39844	3598363	G→A	C127Y (TGT→TAT)	panZ →	PanD maturation factor
127	2	13	39844	1217421	G→A	A32T (GCA→ACA)	pdeG →	putative c-di-GMP phosphodiesterase PdeG
127	2	13	39844	270243	T→C	intergenic (-61/-35)	perR ← / → insN	putative transcriptional regulator PerR/CP4-6 prophage; IS911A regulator fragment
127	2	13	39844	1798802	C→T	E47E (GAG→GAA)	pheS ←	phenylalanine--tRNA ligase subunit alpha
127	2	13	39844	4316171	C→T	G350S (GGC→AGC)	phnM ←	RPnTP hydrolase
127	2	13	39844	2235648	G→A	A128A (GCG→GCA)	preA →	NAD-dependent dihydropyrimidine dehydrogenase subunit PreA
127	2	13	39844	1266037	A→G	E342E (GAA→GAG)	prfA →	peptide chain release factor RF1
127	2	13	39844	1915471	Δ1 bp	coding (64/699 nt)	proQ ←	RNA chaperone ProQ
127	2	13	39844	1370044	(T)9→8	intergenic (+41/-172)	pspE → / → ycjM	thiosulfate sulfurtransferase PspE/glucosylglycerate phosphorylase
127	2	13	39844	3909891	T→C	I170V (ATC→GTC)	pstC ←	phosphate ABC transporter membrane subunit PstC
127	2	13	39844	3910604	T→C	T308A (ACC→GCC)	pstS ←	phosphate ABC transporter periplasmic binding protein
127	2	13	39844	2416246	G→A	M500I (ATG→ATA)	pta →	phosphate acetyltransferase
127	2	13	39844	2967795	Δ1 bp	coding (640/2247 nt)	ptsP ←	phosphoenolpyruvate-protein phosphotransferase PtsP
127	2	13	39844	2430203	C→T	P12P (CCG→CCA)	purF ←	amidophosphoribosyltransferase
127	2	13	39844	1738094	(A)7→8	coding (251/1026 nt)	purR →	DNA-binding transcriptional repressor PurR
127	2	13	39844	2905516	(A)5→4	intergenic (-98/-41)	queE ← / → yqcG	putative 7-carboxy-7-deazaguanine synthase QueE/cell envelope stress response protein YqcG
127	2	13	39844	4626138	G→T	R76L (CGT→CTT)	radA →	DNA recombination protein
127	2	13	39844	2281485	(C)5→3	coding (854-855/1761 nt)	radD →	putative DNA repair helicase RadD
127	2	13	39844	2754784	(A)8→9	intergenic (-20/-112)	ratA ← / → smpB	ribosome association toxin RatA/SsrA-binding protein
127	2	13	39844	2381759	C→T	A51V (GCC→GTC)	rbn →	ribonuclease BN
127	2	13	39844	3934067	C→A	A97D (GCC→GAC)	rbsA →	ribose ABC transporter ATP binding subunit
127	2	13	39844	2954064	C→A	G647V (GGT→GTT)	recB ←	exodeoxyribonuclease V subunit RecB
127	2	13	39844	2112347	G→A	H239Y (CAT→TAT)	rfbB ←	dTDP-glucose 4,6-dehydratase 1
127	2	13	39844	3978259	A→G	L245L (CTA→CTG)	rffT →	4-acetamido-4,6-dideoxy-D-galactose transferase
127	2	13	39844	4100248	Δ1 bp	coding (278/1035 nt)	rhaT ←	rhamnose/lyxose:H(+) symporter
127	2	13	39844	434621	Δ1 bp	intergenic (+63/-26)	ribD → / → ribE	fused diaminohydroxyphosphoribosylaminopyrimidine deaminase/5-amino-6-(5-phosphoribosylamino)uracil reductase/6,7-dimethyl-8-ribityllumazine synthase
127	2	13	39844	1126087	C→T	Q176* (CAA→TAA)	rimJ →	ribosomal-protein-S5-alanine N-acetyltransferase
127	2	13	39844	3270217	G→A	noncoding (376/377 nt)	rnpB ←	RNase P catalytic RNA component
127	2	13	39844	4179055	A→G	V59V (GTA→GTG)	rplA →	50S ribosomal subunit protein L1
127	2	13	39844	4185059	A→G	E1272G (GAG→GGG)	rpoB →	RNA polymerase subunit beta
127	2	13	39844	3946113	G→A	noncoding (2410/2904 nt)	rrlC →	23S ribosomal RNA
127	2	13	39844	2708567	G→A	A63V (GCA→GTA)	rseB ←	anti-sigma factor stabilizing protein RseB
127	2	13	39844	1289758	(G)5→4	coding (514/906 nt)	rssA →	putative patatin-like phospholipase RssA
127	2	13	39844	1707545	T→C	I209I (ATT→ATC)	rsxC →	SoxR [2Fe-2S] reducing system protein RsxC
127	2	13	39844	3557443	T→C	T213A (ACG→GCG)	rtcB ←	RNA-splicing ligase
127	2	13	39844	4109928	(A)7→8	intergenic (+105/-2)	sbp → / → cdh	sulfate/thiosulfate ABC transporter periplasmic binding protein Sbp/CDP-diacylglycerol diphosphatase
127	2	13	39844	3066052	C→T	S417S (AGC→AGT)	scpC →	propionyl-CoA:succinate CoA transferase
127	2	13	39844	2928467	(A)5→6	coding (239/1290 nt)	sdaC →	serine:H(+) symporter SdaC
127	2	13	39844	3760659	T→C	L197L (CTA→CTG)	selA ←	selenocysteine synthase
127	2	13	39844	4527736	Δ1 bp	coding (245/432 nt)	sgcA ←	putative PTS enzyme IIA component SgcA
127	2	13	39844	2827024	A→G	P211P (CCA→CCG)	srlE →	sorbitol-specific PTS enzyme IIBC1 component
127	2	13	39844	2652855	(G)6→7	coding (362/846 nt)	sseA →	3-mercaptopyruvate sulfurtransferase
127	2	13	39844	3019197	C→T	H13Y (CAC→TAC)	ssnA →	putative aminohydrolase
127	2	13	39844	762273	A→G	E251G (GAA→GGA)	sucB →	dihydrolipoyltranssuccinylase
127	2	13	39844	436313	C→T	A227V (GCC→GTC)	thiL →	thiamine monophosphate kinase
127	2	13	39844	1055584	A→G	Y199H (TAT→CAT)	torS ←	sensory histidine kinase TorS
127	2	13	39844	1956387	G→A	S207S (AGC→AGT)	torZ ←	trimethylamine N-oxide reductase 2
127	2	13	39844	1318591	G→T	L400I (CTT→ATT)	trpC ←	fused indole-3-glycerol phosphate synthase/phosphoribosylanthranilate isomerase
127	2	13	39844	1322504	C→T	G148D (GGC→GAC)	trpE ←	anthranilate synthase subunit TrpE
127	2	13	39844	1322670	C→T	E93K (GAA→AAA)	trpE ←	anthranilate synthase subunit TrpE
[truncated: 23,069 more rows]
