# Supplementary material for: Escherichia coli adaptation under prolonged resource exhaustion is characterized by extreme parallelism and frequent historical contingency
Source: PLoS Genet. 2024 Jun 17;20(6):e1011333. doi: 10.1371/journal.pgen.1011333 (PMC11213340; doi:10.1371/journal.pgen.1011333)
Supplement: S3 Table — (XLSX) [file pgen.1011333.s003.xlsx]

## Sheet: Sheet1
Day	Non-syn mutations	Syn mutations	dN/dS	p value
11	49	0	Can not calculate	<<0.001
22	83	1	25.52	<<0.001
32	61	0	Can not calculate	<<0.001
42	65	1	19.99	<<0.001
64	115	0	Can not calculate	<<0.001
127	150	8	5.77	<<0.001
374	167	23	2.23	<<0.001
730	283	35	2.49	<<0.001
1095	431	43	3.08	<<0.001
1460	515	54	2.93	<<0.001
1816	683	64	3.28	<<0.001
2191	798	71	3.46	<<0.001
Total	3400	300	3.48	<<0.001
