# Supplementary material for: Escherichia coli adaptation under prolonged resource exhaustion is characterized by extreme parallelism and frequent historical contingency
Source: PLoS Genet. 2024 Jun 17;20(6):e1011333. doi: 10.1371/journal.pgen.1011333 (PMC11213340; doi:10.1371/journal.pgen.1011333)
Supplement: S7 Table — (XLSX) [file pgen.1011333.s007.xlsx]

## Sheet: Sheet1
	Q	Y	Phi	Significants according to all three coefficients
Total # of significant contingent pairs	664	566	360	351
# of functionally associated pairs contingent pairs	120	104	78	75
% of functionally associated pairs contingent pairs	18.07	18.37	21.67	21.37
p value for the number of functionally associated pairs	0	0	0	0
Max # of functionally associated RANDOM pairs (1000 simulations)	96	87	59	55
Max % of functionally associated RANDOM pairs (1000 simulations)	14.46	15.37	16.39	15.67
