# Supplementary material for: Escherichia coli adaptation under prolonged resource exhaustion is characterized by extreme parallelism and frequent historical contingency
Source: PLoS Genet. 2024 Jun 17;20(6):e1011333. doi: 10.1371/journal.pgen.1011333 (PMC11213340; doi:10.1371/journal.pgen.1011333)
Supplement: S11 Table — (XLSX) [file pgen.1011333.s011.xlsx]

## Sheet: Sheet1
locus_1	locus_2	#_of_lineages_both	#_of_lineages_1	#_of_lineages_2	#_of_lineages_none	degrees_of_freedom	Yule's_'Q	Q pval	q fdr	Yule's_Y	Y pval	y fdr	phi	phi pval	phi fdr
RpoB E1272G	mutS →, mutH →, mutL →	3	0	0	20	21	1	3.9225e-30	4.62855e-29	1	3.9225e-30	4.62855e-29	1	3.9225e-30	2.31428e-28
RpoB H1237Q	alaS ←	2	3	0	17	20	1	8.98445e-29	2.30471e-28	1	8.98445e-29	2.30471e-28	0.58	0.00233103	0.0354399
RpoC K334Q	dctA ←	3	5	0	15	21	1	3.9225e-30	4.62855e-29	1	3.9225e-30	4.62855e-29	0.53	0.00464424	0.0354399
RpoC K334Q	dctA ← / ← pdeK	3	5	0	15	21	1	3.9225e-30	4.62855e-29	1	3.9225e-30	4.62855e-29	0.53	0.00464424	0.0354399
RpoC T428S	gcvA ← / → gcvB	3	5	0	15	21	1	3.9225e-30	4.62855e-29	1	3.9225e-30	4.62855e-29	0.53	0.00464424	0.0354399
RpoC T428S	yobA ← / → holE	3	5	0	15	21	1	3.9225e-30	4.62855e-29	1	3.9225e-30	4.62855e-29	0.53	0.00464424	0.0354399
RpoC T428S	atoS →	2	5	0	15	20	1	8.98445e-29	2.30471e-28	1	8.98445e-29	2.30471e-28	0.46	0.0156176	0.0354399
RpoC T428S	gatC ←	2	5	0	15	20	1	8.98445e-29	2.30471e-28	1	8.98445e-29	2.30471e-28	0.46	0.0156176	0.0354399
RpoC T428S	ymdG → / → putP	2	5	0	15	20	1	8.98445e-29	2.30471e-28	1	8.98445e-29	2.30471e-28	0.46	0.0156176	0.0354399
RpoC T428S	dnaG → / → rpoD	2	5	0	15	20	1	8.98445e-29	2.30471e-28	1	8.98445e-29	2.30471e-28	0.46	0.0156176	0.0354399
RpoC T428S	hisQ ←	2	5	0	15	20	1	8.98445e-29	2.30471e-28	1	8.98445e-29	2.30471e-28	0.46	0.0156176	0.0354399
RpoC T428S	opgB ←	2	5	0	15	20	1	8.98445e-29	2.30471e-28	1	8.98445e-29	2.30471e-28	0.46	0.0156176	0.0354399
RpoC T428S	cpdA ←	2	5	0	15	20	1	8.98445e-29	2.30471e-28	1	8.98445e-29	2.30471e-28	0.46	0.0156176	0.0354399
RpoC T428S	ynaJ-recE	2	5	0	15	20	1	8.98445e-29	2.30471e-28	1	8.98445e-29	2.30471e-28	0.46	0.0156176	0.0354399
RpoC T428S	gltS ←	2	5	0	15	20	1	8.98445e-29	2.30471e-28	1	8.98445e-29	2.30471e-28	0.46	0.0156176	0.0354399
RpoC T428S	[yejO]-[rcsD]	2	5	0	15	20	1	8.98445e-29	2.30471e-28	1	8.98445e-29	2.30471e-28	0.46	0.0156176	0.0354399
RpoC T428S	rnc ←	2	5	0	15	20	1	8.98445e-29	2.30471e-28	1	8.98445e-29	2.30471e-28	0.46	0.0156176	0.0354399
RpoC T428S	hisM ←	2	5	0	15	20	1	8.98445e-29	2.30471e-28	1	8.98445e-29	2.30471e-28	0.46	0.0156176	0.0354399
RpoC T428S	rhtA ← / → yliM	2	5	0	15	20	1	8.98445e-29	2.30471e-28	1	8.98445e-29	2.30471e-28	0.46	0.0156176	0.0354399
RpoC T428S	lpxL ←	2	5	0	15	20	1	8.98445e-29	2.30471e-28	1	8.98445e-29	2.30471e-28	0.46	0.0156176	0.0354399
RpoC T428S	sapA ←	2	5	0	15	20	1	8.98445e-29	2.30471e-28	1	8.98445e-29	2.30471e-28	0.46	0.0156176	0.0354399
RpoC T428S	ychE → / → insH21	2	5	0	15	20	1	8.98445e-29	2.30471e-28	1	8.98445e-29	2.30471e-28	0.46	0.0156176	0.0354399
RpoC T428S	kgtP ← / ← rrfG	2	5	0	15	20	1	8.98445e-29	2.30471e-28	1	8.98445e-29	2.30471e-28	0.46	0.0156176	0.0354399
RpoC T428S	gcvT ← / → yqfI	4	5	1	15	23	0.85	3.77555e-08	8.56759e-08	0.55	0.00219735	0.0049863	0.46	0.0103431	0.0354399
RpoC T428S	proQ ←	4	5	1	15	23	0.85	3.77555e-08	8.56759e-08	0.55	0.00219735	0.0049863	0.46	0.0103431	0.0354399
RpoC T428S	dppA ←	4	5	1	15	23	0.85	3.77555e-08	8.56759e-08	0.55	0.00219735	0.0049863	0.46	0.0103431	0.0354399
RpoC T428S	fadR →	3	4	1	15	21	0.84	2.67068e-07	5.83594e-07	0.54	0.00390979	0.00854361	0.44	0.0178191	0.0389381
RpoC T428S	putA ←	3	5	1	15	22	0.8	1.35306e-06	2.57519e-06	0.5	0.00642271	0.0122239	0.4	0.0263899	0.050226
RpoC T428S	fklB → / → cycA	3	5	1	15	22	0.8	1.35306e-06	2.57519e-06	0.5	0.00642271	0.0122239	0.4	0.0263899	0.050226
RpoC T428S	rimJ →	3	5	1	15	22	0.8	1.35306e-06	2.57519e-06	0.5	0.00642271	0.0122239	0.4	0.0263899	0.050226
RpoC T428S	asmA ←	3	5	1	15	22	0.8	1.35306e-06	2.57519e-06	0.5	0.00642271	0.0122239	0.4	0.0263899	0.050226
RpoC T428S	clpA →	2	5	1	15	21	0.71	7.37861e-05	0.000120927	0.42	0.0230055	0.0377035	0.3	0.0821437	0.127539
RpoC T428S	yqeG →	2	5	1	15	21	0.71	7.37861e-05	0.000120927	0.42	0.0230055	0.0377035	0.3	0.0821437	0.127539
RpoC T428S	stpA ← / → alaE	2	5	1	15	21	0.71	7.37861e-05	0.000120927	0.42	0.0230055	0.0377035	0.3	0.0821437	0.127539
RpoC T428S	kdgR ←	2	5	1	15	21	0.71	7.37861e-05	0.000120927	0.42	0.0230055	0.0377035	0.3	0.0821437	0.127539
RpoC T428S	topA →	2	5	1	15	21	0.71	7.37861e-05	0.000120927	0.42	0.0230055	0.0377035	0.3	0.0821437	0.127539
RpoC T428S	rpoD →	3	5	2	15	23	0.64	0.000285085	0.000454595	0.36	0.0385588	0.0614856	0.3	0.0725565	0.127539
RpoC T428S	glpF ←	4	5	3	15	25	0.6	0.000469389	0.000728789	0.33	0.0463758	0.0720045	0.3	0.0642116	0.11839
RpoB H1237Q	oppA →	3	3	5	17	26	0.55	0.00121431	0.00183704	0.3	0.0604449	0.0914423	0.25	0.099737	0.150884
RpoC T428S	putP →	4	5	4	15	26	0.5	0.00337045	0.00485016	0.27	0.0823353	0.114577	0.24	0.109323	0.157318
RpoC T428S	crp →	4	5	4	15	26	0.5	0.00337045	0.00485016	0.27	0.0823353	0.114577	0.24	0.109323	0.157318
RpoC T428S	prc ←	3	5	3	15	24	0.5	0.00464685	0.006231	0.27	0.0911087	0.114577	0.23	0.129168	0.173203
RpoC T428S	uspE ←	3	5	3	15	24	0.5	0.00464685	0.006231	0.27	0.0911087	0.114577	0.23	0.129168	0.173203
RpoC T428S	hisP ←	3	5	3	15	24	0.5	0.00464685	0.006231	0.27	0.0911087	0.114577	0.23	0.129168	0.173203
RpoC T428S	glpF ← / → zapB	2	5	2	15	22	0.5	0.00642271	0.00727927	0.27	0.100983	0.114577	0.2	0.174378	0.194119
RpoC T428S	paaK →	2	5	2	15	22	0.5	0.00642271	0.00727927	0.27	0.100983	0.114577	0.2	0.174378	0.194119
RpoC T428S	sstT →	2	5	2	15	22	0.5	0.00642271	0.00727927	0.27	0.100983	0.114577	0.2	0.174378	0.194119
RpoC T428S	acrB ←	2	5	2	15	22	0.5	0.00642271	0.00727927	0.27	0.100983	0.114577	0.2	0.174378	0.194119
RpoC T428S	gltI ←	2	5	2	15	22	0.5	0.00642271	0.00727927	0.27	0.100983	0.114577	0.2	0.174378	0.194119
RpoC T428S	kgtP ←	2	5	2	15	22	0.5	0.00642271	0.00727927	0.27	0.100983	0.114577	0.2	0.174378	0.194119
RpoC T428S	yejM →	2	5	2	15	22	0.5	0.00642271	0.00727927	0.27	0.100983	0.114577	0.2	0.174378	0.194119
RpoC T428S	ompF ←	2	5	2	15	22	0.5	0.00642271	0.00727927	0.27	0.100983	0.114577	0.2	0.174378	0.194119
RpoB H1237Q	hisP ←	2	3	4	17	24	0.48	0.00653901	0.00727927	0.25	0.109024	0.121366	0.2	0.163643	0.194119
RpoB H1237Q	dcuA ←	2	3	5	17	25	0.39	0.0221605	0.0242124	0.2	0.158605	0.17014	0.15	0.227598	0.24415
RpoC T428S	dcuA ←	3	5	4	15	25	0.38	0.0252823	0.027121	0.2	0.158605	0.17014	0.17	0.198291	0.216651
RpoB H1237Q	crp →	2	3	6	17	26	0.31	0.0542014	0.0571051	0.16	0.208023	0.219167	0.12	0.271516	0.281043
RpoC T428S	oppA →	3	5	5	15	26	0.29	0.0672023	0.0695603	0.15	0.223071	0.230898	0.12	0.271516	0.281043
RpoB H1237Q	paaX →	2	3	7	17	27	0.24	0.104918	0.106727	0.12	0.267615	0.272229	0.09	0.32122	0.32122
RpoC T428S	paaX →	3	5	6	15	27	0.2	0.14912	0.14912	0.1	0.302883	0.302883	0.09	0.32122	0.32122
